# Supplementary material for: Molecular epidemiology and genetic characteristics of influenza viruses in a local pediatric population of eastern China, 2024
Source: Front Microbiol. 2026 Apr 16;17:1799181. doi: 10.3389/fmicb.2026.1799181 (PMC13128664; doi:10.3389/fmicb.2026.1799181)
Supplement: Supplementary Table 1 — Metadata of the samples involved in this study. [file Table_1.xlsx]

## Sheet: A H3N2
Name	virus	date	week	region	Host_Age （Y)
A/human/Nantong/100/2024	A / H3N2	2024-01-11	2/2024	Nantong	3-5
A/human/Nantong/101/2024	A / H3N2	2024-01-11	2/2024	Nantong	3-5
A/human/Nantong/102/2024	A / H3N2	2024-01-11	2/2024	Nantong	3-5
A/human/Nantong/103/2024	A / H3N2	2024-01-11	2/2024	Nantong	6-12
A/human/Nantong/104/2024	A / H3N2	2024-01-11	2/2024	Nantong	6-12
A/human/Nantong/105/2024	A / H3N2	2024-01-11	2/2024	Nantong	6-12
A/human/Nantong/118/2024	A / H3N2	2024-01-11	2/2024	Nantong	3-5
A/human/Nantong/119/2024	A / H3N2	2024-01-11	2/2024	Nantong	6-12
A/human/Nantong/120/2024	A / H3N2	2024-01-11	2/2024	Nantong	6-12
A/human/Nantong/121/2024	A / H3N2	2024-01-11	2/2024	Nantong	3-5
A/human/Nantong/122/2024	A / H3N2	2024-01-11	2/2024	Nantong	6-12
A/human/Nantong/126/2024	A / H3N2	2024-01-12	2/2024	Nantong	6-12
A/human/Nantong/127/2024	A / H3N2	2024-01-12	2/2024	Nantong	6-12
A/human/Nantong/128/2024	A / H3N2	2024-01-12	2/2024	Nantong	6-12
A/human/Nantong/129/2024	A / H3N2	2024-01-12	2/2024	Nantong	3-5
A/human/Nantong/130/2024	A / H3N2	2024-01-12	2/2024	Nantong	3-5
A/human/Nantong/141/2024	A / H3N2	2024-01-12	2/2024	Nantong	3-5
A/human/Nantong/142/2024	A / H3N2	2024-01-12	2/2024	Nantong	>18
A/human/Nantong/174/2024	A / H3N2	2024-02-02	5/2024	Nantong	3-5
A/human/Nantong/182/2024	A / H3N2	2024-02-04	6/2024	Nantong	6-12
A/human/Nantong/192/2024	A / H3N2	2024-02-07	6/2024	Nantong	6-12
A/human/Nantong/199/2024	A / H3N2	2024-02-14	7/2024	Nantong	3-5
A/human/Nantong/19/2024	A / H3N2	2024-01-04	1/2024	Nantong	6-12
A/human/Nantong/1/2024	A / H3N2	2024-01-03	1/2024	Nantong	3-5
A/human/Nantong/21/2024	A / H3N2	2024-01-24	4/2024	Nantong	6-12
A/human/Nantong/22/2024	A / H3N2	2024-01-04	1/2024	Nantong	3-5
A/human/Nantong/24/2024	A / H3N2	2024-01-04	1/2024	Nantong	3-5
A/human/Nantong/255/2024	A / H3N2	2024-03-16	11/2024	Nantong	6-12
A/human/Nantong/25/2024	A / H3N2	2024-01-04	1/2024	Nantong	3-5
A/human/Nantong/26/2024	A / H3N2	2024-01-04	1/2024	Nantong	0-2
A/human/Nantong/28/2024	A / H3N2	2024-01-04	1/2024	Nantong	>18
A/human/Nantong/29/2024	A / H3N2	2024-01-04	1/2024	Nantong	>18
A/human/Nantong/2/2024	A / H3N2	2024-01-03	1/2024	Nantong	6-12
A/human/Nantong/32/2024	A / H3N2	2024-01-05	1/2024	Nantong	6-12
A/human/Nantong/33/2024	A / H3N2	2024-01-05	1/2024	Nantong	6-12
A/human/Nantong/34/2024	A / H3N2	2024-01-05	1/2024	Nantong	6-12
A/human/Nantong/37/2024	A / H3N2	2024-01-05	1/2024	Nantong	3-5
A/human/Nantong/39/2024	A / H3N2	2024-01-05	1/2024	Nantong	>18
A/human/Nantong/3/2024	A / H3N2	2024-01-03	1/2024	Nantong	6-12
A/human/Nantong/40/2024	A / H3N2	2024-01-05	1/2024	Nantong	13-17
A/human/Nantong/41/2024	A / H3N2	2024-01-05	1/2024	Nantong	>18
A/human/Nantong/42/2024	A / H3N2	2024-01-05	1/2024	Nantong	6-12
A/human/Nantong/44/2024	A / H3N2	2024-01-05	1/2024	Nantong	>18
A/human/Nantong/45/2024	A / H3N2	2024-01-05	1/2024	Nantong	6-12
A/human/Nantong/46/2024	A / H3N2	2024-01-05	1/2024	Nantong	0-2
A/human/Nantong/47/2024	A / H3N2	2024-01-05	1/2024	Nantong	>18
A/human/Nantong/48/2024	A / H3N2	2024-01-08	2/2024	Nantong	3-5
A/human/Nantong/49/2024	A / H3N2	2024-01-08	2/2024	Nantong	3-5
A/human/Nantong/4/2024	A / H3N2	2024-01-03	1/2024	Nantong	6-12
A/human/Nantong/50/2024	A / H3N2	2024-01-08	2/2024	Nantong	6-12
A/human/Nantong/51/2024	A / H3N2	2024-01-08	2/2024	Nantong	3-5
A/human/Nantong/52/2024	A / H3N2	2024-01-08	2/2024	Nantong	3-5
A/human/Nantong/53/2024	A / H3N2	2024-01-08	2/2024	Nantong	3-5
A/human/Nantong/54/2024	A / H3N2	2024-01-08	2/2024	Nantong	3-5
A/human/Nantong/5/2024	A / H3N2	2024-01-03	2/2024	Nantong	6-12
A/human/Nantong/61/2024	A / H3N2	2024-01-08	2/2024	Nantong	6-12
A/human/Nantong/62/2024	A / H3N2	2024-01-08	2/2024	Nantong	0-2
A/human/Nantong/64/2024	A / H3N2	2024-01-08	2/2024	Nantong	>18
A/human/Nantong/65/2024	A / H3N2	2024-01-08	2/2024	Nantong	6-12
A/human/Nantong/66/2024	A / H3N2	2024-01-09	2/2024	Nantong	6-12
A/human/Nantong/68/2024	A / H3N2	2024-01-09	2/2024	Nantong	6-12
A/human/Nantong/6/2024	A / H3N2	2024-01-03	1/2024	Nantong	6-12
A/human/Nantong/77/2024	A / H3N2	2024-01-09	2/2024	Nantong	3-5
A/human/Nantong/78/2024	A / H3N2	2024-01-09	2/2024	Nantong	6-12
A/human/Nantong/79/2024	A / H3N2	2024-01-09	2/2024	Nantong	3-5
A/human/Nantong/7/2024	A / H3N2	2024-01-03	1/2024	Nantong	6-12
A/human/Nantong/80/2024	A / H3N2	2024-01-09	2/2024	Nantong	6-12
A/human/Nantong/84/2024	A / H3N2	2024-01-09	2/2024	Nantong	>18
A/human/Nantong/85/2024	A / H3N2	2024-01-10	2/2024	Nantong	>18
A/human/Nantong/86/2024	A / H3N2	2024-01-10	2/2024	Nantong	>18
A/human/Nantong/87/2024	A / H3N2	2024-01-10	2/2024	Nantong	6-12
A/human/Nantong/88/2024	A / H3N2	2024-01-10	2/2024	Nantong	3-5
A/human/Nantong/89/2024	A / H3N2	2024-01-10	2/2024	Nantong	3-5
A/human/Nantong/8/2024	A / H3N2	2024-01-03	1/2024	Nantong	6-12
A/human/Nantong/90/2024	A / H3N2	2024-01-10	2/2024	Nantong	3-5
A/human/Nantong/91/2024	A / H3N2	2024-01-10	2/2024	Nantong	6-12
A/human/Nantong/92/2024	A / H3N2	2024-01-10	2/2024	Nantong	6-12
A/human/Nantong/99/2024	A / H3N2	2024-01-11	2/2024	Nantong	6-12

## Sheet: IBV
Name	virus	date	week	region	Host_Age（Y）
B/human/Nantong/9/2024	B/Victoria	2024-01-03	1/2024	Nantong	6-12
B/human/Nantong/10/2024	B/Victoria	2024-01-03	1/2024	Nantong	6-12
B/human/Nantong/11/2024	B/Victoria	2024-01-03	1/2024	Nantong	3-5
B/human/Nantong/12/2024	B/Victoria	2024-01-03	1/2024	Nantong	6-12
B/human/Nantong/13/2024	B/Victoria	2024-01-03	1/2024	Nantong	3-5
B/human/Nantong/14/2024	B/Victoria	2024-01-03	1/2024	Nantong	6-12
B/human/Nantong/16/2024	B/Victoria	2024-01-03	1/2024	Nantong	>18
B/human/Nantong/17/2024	B/Victoria	2024-01-03	1/2024	Nantong	>18
B/human/Nantong/18/2024	B/Victoria	2024-01-03	1/2024	Nantong	6-12
B/human/Nantong/20/2024	B/Victoria	2024-01-04	1/2024	Nantong	6-12
B/human/Nantong/27/2024	B/Victoria	2024-01-04	1/2024	Nantong	6-12
B/human/Nantong/31/2024	B/Victoria	2024-01-04	1/2024	Nantong	13-17
B/human/Nantong/35/2024	B/Victoria	2024-01-05	1/2024	Nantong	3-5
B/human/Nantong/36/2024	B/Victoria	2024-01-05	1/2024	Nantong	6-12
B/human/Nantong/38/2024	B/Victoria	2024-01-05	1/2024	Nantong	6-12
B/human/Nantong/43/2024	B/Victoria	2024-01-05	1/2024	Nantong	13-17
B/human/Nantong/55/2024	B/Victoria	2024-01-08	2/2024	Nantong	6-12
B/human/Nantong/56/2024	B/Victoria	2024-01-08	2/2024	Nantong	6-12
B/human/Nantong/57/2024	B/Victoria	2024-01-08	2/2024	Nantong	6-12
B/human/Nantong/58/2024	B/Victoria	2024-01-08	2/2024	Nantong	6-12
B/human/Nantong/60/2024	B/Victoria	2024-01-08	2/2024	Nantong	6-12
B/human/Nantong/67/2024	B/Victoria	2024-01-09	2/2024	Nantong	13-17
B/human/Nantong/69/2024	B/Victoria	2024-01-09	2/2024	Nantong	6-12
B/human/Nantong/70/2024	B/Victoria	2024-01-09	2/2024	Nantong	6-12
B/human/Nantong/71/2024	B/Victoria	2024-01-09	2/2024	Nantong	6-12
B/human/Nantong/72/2024	B/Victoria	2024-01-09	2/2024	Nantong	3-5
B/human/Nantong/73/2024	B/Victoria	2024-01-09	2/2024	Nantong	6-12
B/human/Nantong/75/2024	B/Victoria	2024-01-09	2/2024	Nantong	6-12
B/human/Nantong/76/2024	B/Victoria	2024-01-09	2/2024	Nantong	13-17
B/human/Nantong/82/2024	B/Victoria	2024-01-09	2/2024	Nantong	6-12
B/human/Nantong/83/2024	B/Victoria	2024-01-10	2/2024	Nantong	6-12
B/human/Nantong/94/2024	B/Victoria	2024-01-10	2/2024	Nantong	3-5
B/human/Nantong/95/2024	B/Victoria	2024-01-10	2/2024	Nantong	13-17
B/human/Nantong/96/2024	B/Victoria	2024-01-10	2/2024	Nantong	6-12
B/human/Nantong/97/2024	B/Victoria	2024-01-10	2/2024	Nantong	6-12
B/human/Nantong/98/2024	B/Victoria	2024-01-10	2/2024	Nantong	6-12
B/human/Nantong/107/2024	B/Victoria	2024-01-11	2/2024	Nantong	6-12
B/human/Nantong/108/2024	B/Victoria	2024-01-11	2/2024	Nantong	0-2
B/human/Nantong/110/2024	B/Victoria	2024-01-11	2/2024	Nantong	0-2
B/human/Nantong/111/2024	B/Victoria	2024-01-11	2/2024	Nantong	6-12
B/human/Nantong/112/2024	B/Victoria	2024-01-11	2/2024	Nantong	3-5
B/human/Nantong/113/2024	B/Victoria	2024-01-11	2/2024	Nantong	6-12
B/human/Nantong/115/2024	B/Victoria	2024-01-11	2/2024	Nantong	6-12
B/human/Nantong/116/2024	B/Victoria	2024-01-11	2/2024	Nantong	3-5
B/human/Nantong/123/2024	B/Victoria	2024-01-11	2/2024	Nantong	6-12
B/human/Nantong/124/2024	B/Victoria	2024-01-11	2/2024	Nantong	6-12
B/human/Nantong/131/2024	B/Victoria	2024-01-12	2/2024	Nantong	>18
B/human/Nantong/134/2024	B/Victoria	2024-01-12	2/2024	Nantong	6-12
B/human/Nantong/135/2024	B/Victoria	2024-01-12	2/2024	Nantong	6-12
B/human/Nantong/136/2024	B/Victoria	2024-01-12	2/2024	Nantong	6-12
B/human/Nantong/137/2024	B/Victoria	2024-01-12	2/2024	Nantong	0-2
B/human/Nantong/138/2024	B/Victoria	2024-01-12	2/2024	Nantong	6-12
B/human/Nantong/139/2024	B/Victoria	2024-01-12	2/2024	Nantong	6-12
B/human/Nantong/140/2024	B/Victoria	2024-01-12	2/2024	Nantong	3-5
B/human/Nantong/144/2024	B/Victoria	2024-01-12	2/2024	Nantong	6-12
B/human/Nantong/145/2024	B/Victoria	2024-01-12	2/2024	Nantong	6-12
B/human/Nantong/146/2024	B/Victoria	2024-01-12	2/2024	Nantong	6-12
B/human/Nantong/147/2024	B/Victoria	2024-01-12	2/2024	Nantong	3-5
B/human/Nantong/149/2024	B/Victoria	2024-01-12	2/2024	Nantong	6-12
B/human/Nantong/150/2024	B/Victoria	2024-01-12	2/2024	Nantong	6-12
B/human/Nantong/151/2024	B/Victoria	2024-01-12	2/2024	Nantong	6-12
B/human/Nantong/152/2024	B/Victoria	2024-01-24	4/2024	Nantong	>18
B/human/Nantong/153/2024	B/Victoria	2024-01-24	4/2024	Nantong	>18
B/human/Nantong/156/2024	B/Victoria	2024-01-30	5/2024	Nantong	13-17
B/human/Nantong/157/2024	B/Victoria	2024-01-30	5/2024	Nantong	6-12
B/human/Nantong/158/2024	B/Victoria	2024-01-30	5/2024	Nantong	6-12
B/human/Nantong/159/2024	B/Victoria	2024-01-30	5/2024	Nantong	6-12
B/human/Nantong/160/2024	B/Victoria	2024-01-30	5/2024	Nantong	6-12
B/human/Nantong/161/2024	B/Victoria	2024-01-30	5/2024	Nantong	3-5
B/human/Nantong/162/2024	B/Victoria	2024-01-30	5/2024	Nantong	3-5
B/human/Nantong/163/2024	B/Victoria	2024-01-30	5/2024	Nantong	6-12
B/human/Nantong/164/2024	B/Victoria	2024-01-30	5/2024	Nantong	6-12
B/human/Nantong/166/2024	B/Victoria	2024-01-30	5/2024	Nantong	6-12
B/human/Nantong/167/2024	B/Victoria	2024-01-30	5/2024	Nantong	6-12
B/human/Nantong/168/2024	B/Victoria	2024-01-30	5/2024	Nantong	13-17
B/human/Nantong/169/2024	B/Victoria	2024-01-30	5/2024	Nantong	13-17
B/human/Nantong/170/2024	B/Victoria	2024-01-30	5/2024	Nantong	6-12
B/human/Nantong/171/2024	B/Victoria	2024-01-30	5/2024	Nantong	6-12
B/human/Nantong/175/2024	B/Victoria	2024-02-03	5/2024	Nantong	6-12
B/human/Nantong/176/2024	B/Victoria	2024-02-03	5/2024	Nantong	3-5
B/human/Nantong/177/2024	B/Victoria	2024-02-03	5/2024	Nantong	6-12
B/human/Nantong/178/2024	B/Victoria	2024-02-03	5/2024	Nantong	3-5
B/human/Nantong/179/2024	B/Victoria	2024-02-03	5/2024	Nantong	6-12
B/human/Nantong/180/2024	B/Victoria	2024-02-03	5/2024	Nantong	0-2
B/human/Nantong/181/2024	B/Victoria	2024-02-03	5/2024	Nantong	6-12
B/human/Nantong/183/2024	B/Victoria	2024-02-04	6/2024	Nantong	3-5
B/human/Nantong/185/2024	B/Victoria	2024-02-04	6/2024	Nantong	13-17
B/human/Nantong/187/2024	B/Victoria	2024-02-04	6/2024	Nantong	13-17
B/human/Nantong/188/2024	B/Victoria	2024-02-04	6/2024	Nantong	3-5
B/human/Nantong/189/2024	B/Victoria	2024-02-04	6/2024	Nantong	6-12
B/human/Nantong/190/2024	B/Victoria	2024-02-07	6/2024	Nantong	6-12
B/human/Nantong/191/2024	B/Victoria	2024-02-07	6/2024	Nantong	6-12
B/human/Nantong/193/2024	B/Victoria	2024-02-07	6/2024	Nantong	6-12
B/human/Nantong/194/2024	B/Victoria	2024-02-07	6/2024	Nantong	3-5
B/human/Nantong/195/2024	B/Victoria	2024-02-07	6/2024	Nantong	6-12
B/human/Nantong/196/2024	B/Victoria	2024-02-07	6/2024	Nantong	6-12
B/human/Nantong/197/2024	B/Victoria	2024-02-07	6/2024	Nantong	6-12
B/human/Nantong/198/2024	B/Victoria	2024-02-14	7/2024	Nantong	3-5
B/human/Nantong/200/2024	B/Victoria	2024-02-14	7/2024	Nantong	6-12
B/human/Nantong/201/2024	B/Victoria	2024-02-14	7/2024	Nantong	6-12
B/human/Nantong/202/2024	B/Victoria	2024-02-14	7/2024	Nantong	6-12
B/human/Nantong/205/2024	B/Victoria	2024-02-14	7/2024	Nantong	6-12
B/human/Nantong/207/2024	B/Victoria	2024-02-14	7/2024	Nantong	6-12
B/human/Nantong/208/2024	B/Victoria	2024-02-14	7/2024	Nantong	13-17
B/human/Nantong/209/2024	B/Victoria	2024-02-14	7/2024	Nantong	6-12
B/human/Nantong/210/2024	B/Victoria	2024-02-14	7/2024	Nantong	0-2
B/human/Nantong/211/2024	B/Victoria	2024-02-14	7/2024	Nantong	3-5
B/human/Nantong/212/2024	B/Victoria	2024-02-14	7/2024	Nantong	6-12
B/human/Nantong/213/2024	B/Victoria	2024-02-14	7/2024	Nantong	6-12
B/human/Nantong/214/2024	B/Victoria	2024-02-14	7/2024	Nantong	6-12
B/human/Nantong/215/2024	B/Victoria	2024-02-21	8/2024	Nantong	6-12
B/human/Nantong/216/2024	B/Victoria	2024-02-21	8/2024	Nantong	3-5
B/human/Nantong/217/2024	B/Victoria	2024-02-21	8/2024	Nantong	6-12
B/human/Nantong/218/2024	B/Victoria	2024-02-21	8/2024	Nantong	6-12
B/human/Nantong/219/2024	B/Victoria	2024-02-21	8/2024	Nantong	3-5
B/human/Nantong/221/2024	B/Victoria	2024-02-21	8/2024	Nantong	6-12
B/human/Nantong/223/2024	B/Victoria	2024-02-21	8/2024	Nantong	6-12
B/human/Nantong/224/2024	B/Victoria	2024-02-23	8/2024	Nantong	3-5
B/human/Nantong/226/2024	B/Victoria	2024-02-27	9/2024	Nantong	3-5
B/human/Nantong/228/2024	B/Victoria	2024-02-27	9/2024	Nantong	3-5
B/human/Nantong/229/2024	B/Victoria	2024-02-27	9/2024	Nantong	6-12
B/human/Nantong/230/2024	B/Victoria	2024-02-27	9/2024	Nantong	6-12
B/human/Nantong/233/2024	B/Victoria	2024-02-27	9/2024	Nantong	6-12
B/human/Nantong/234/2024	B/Victoria	2024-02-27	9/2024	Nantong	6-12
B/human/Nantong/235/2024	B/Victoria	2024-02-27	9/2024	Nantong	6-12
B/human/Nantong/236/2024	B/Victoria	2024-02-27	9/2024	Nantong	6-12
B/human/Nantong/237/2024	B/Victoria	2024-02-27	9/2024	Nantong	0-2
B/human/Nantong/238/2024	B/Victoria	2024-02-27	9/2024	Nantong	6-12
B/human/Nantong/239/2024	B/Victoria	2024-03-02	9/2024	Nantong	13-17
B/human/Nantong/240/2024	B/Victoria	2024-03-02	9/2024	Nantong	6-12
B/human/Nantong/242/2024	B/Victoria	2024-03-02	9/2024	Nantong	3-5
B/human/Nantong/244/2024	B/Victoria	2024-03-02	9/2024	Nantong	6-12
B/human/Nantong/245/2024	B/Victoria	2024-03-02	9/2024	Nantong	3-5
B/human/Nantong/247/2024	B/Victoria	2024-03-02	9/2024	Nantong	3-5
B/human/Nantong/249/2024	B/Victoria	2024-03-03	10/2024	Nantong	3-5
B/human/Nantong/250/2024	B/Victoria	2024-03-03	10/2024	Nantong	6-12
B/human/Nantong/251/2024	B/Victoria	2024-03-03	10/2024	Nantong	0-2
B/human/Nantong/253/2024	B/Victoria	2024-03-03	10/2024	Nantong	6-12
B/human/Nantong/258/2024	B/Victoria	2024-03-16	11/2024	Nantong	6-12
B/human/Nantong/260/2024	B/Victoria	2024-03-16	11/2024	Nantong	13-17
B/human/Nantong/261/2024	B/Victoria	2024-03-16	11/2024	Nantong	3-5
B/human/Nantong/265/2024	B/Victoria	2024-03-17	12/2024	Nantong	6-12
B/human/Nantong/266/2024	B/Victoria	2024-03-17	12/2024	Nantong	3-5
B/human/Nantong/267/2024	B/Victoria	2024-03-17	12/2024	Nantong	6-12
B/human/Nantong/268/2024	B/Victoria	2024-03-17	12/2024	Nantong	6-12
B/human/Nantong/269/2024	B/Victoria	2024-03-17	12/2024	Nantong	6-12
B/human/Nantong/270/2024	B/Victoria	2024-03-17	12/2024	Nantong	6-12
B/human/Nantong/271/2024	B/Victoria	2024-03-17	12/2024	Nantong	3-5
B/human/Nantong/272/2024	B/Victoria	2024-03-17	12/2024	Nantong	6-12
B/human/Nantong/273/2024	B/Victoria	2024-04-03	14/2024	Nantong	6-12
B/human/Nantong/275/2024	B/Victoria	2024-04-03	14/2024	Nantong	6-12
B/human/Nantong/278/2024	B/Victoria	2024-04-15	16/2024	Nantong	0-2
B/human/Nantong/279/2024	B/Victoria	2024-04-15	16/2024	Nantong	6-12
B/human/Nantong/502/2024	B/Victoria	2024-12-18	50/2024	Nantong	6-12

## Sheet: H1N1
Name	virus	date	Week	region	Host_Age （Y）
A/human/Nantong/286/2024	A/H1N1	2024-11-12	45/2024	Nantong	3-5
A/human/Nantong/287/2024	A/H1N1	2024-11-12	45/2024	Nantong	3-5
A/human/Nantong/289/2024	A/H1N1	2024-11-16	45/2024	Nantong	3-5
A/human/Nantong/291/2024	A/H1N1	2024-11-17	46/2024	Nantong	0-2
A/human/Nantong/292/2024	A/H1N1	2024-11-19	46/2024	Nantong	3-5
A/human/Nantong/293/2024	A/H1N1	2024-11-18	46/2024	Nantong	3-5
A/human/Nantong/294/2024	A/H1N1	2024-11-18	46/2024	Nantong	0-2
A/human/Nantong/296/2024	A/H1N1	2024-11-19	46/2024	Nantong	3-5
A/human/Nantong/297/2024	A/H1N1	2024-11-19	46/2024	Nantong	0-2
A/human/Nantong/299/2024	A/H1N1	2024-11-19	46/2024	Nantong	6-12
A/human/Nantong/300/2024	A/H1N1	2024-11-20	46/2024	Nantong	3-5
A/human/Nantong/301/2024	A/H1N1	2024-11-21	46/2024	Nantong	6-12
A/human/Nantong/302/2024	A/H1N1	2024-11-21	46/2024	Nantong	6-12
A/human/Nantong/303/2024	A/H1N1	2024-11-23	46/2024	Nantong	6-12
A/human/Nantong/304/2024	A/H1N1	2024-11-24	47/2024	Nantong	3-5
A/human/Nantong/305/2024	A/H1N1	2024-11-24	47/2024	Nantong	0-2
A/human/Nantong/306/2024	A/H1N1	2024-11-24	47/2024	Nantong	6-12
A/human/Nantong/307/2024	A/H1N1	2024-11-24	47/2024	Nantong	3-5
A/human/Nantong/308/2024	A/H1N1	2024-11-24	47/2024	Nantong	0-2
A/human/Nantong/309/2024	A/H1N1	2024-11-25	47/2024	Nantong	0-2
A/human/Nantong/310/2024	A/H1N1	2024-11-25	47/2024	Nantong	0-2
A/human/Nantong/311/2024	A/H1N1	2024-11-25	47/2024	Nantong	6-12
A/human/Nantong/312/2024	A/H1N1	2024-11-25	47/2024	Nantong	6-12
A/human/Nantong/313/2024	A/H1N1	2024-11-26	47/2024	Nantong	13-17
A/human/Nantong/314/2024	A/H1N1	2024-11-26	47/2024	Nantong	3-5
A/human/Nantong/315/2024	A/H1N1	2024-11-26	47/2024	Nantong	6-12
A/human/Nantong/316/2024	A/H1N1	2024-11-27	47/2024	Nantong	6-12
A/human/Nantong/317/2024	A/H1N1	2024-11-28	47/2024	Nantong	6-12
A/human/Nantong/318/2024	A/H1N1	2024-11-28	47/2024	Nantong	3-5
A/human/Nantong/319/2024	A/H1N1	2024-11-28	47/2024	Nantong	6-12
A/human/Nantong/320/2024	A/H1N1	2024-11-28	47/2024	Nantong	6-12
A/human/Nantong/321/2024	A/H1N1	2024-11-28	47/2024	Nantong	6-12
A/human/Nantong/322/2024	A/H1N1	2024-11-30	47/2024	Nantong	6-12
A/human/Nantong/323/2024	A/H1N1	2024-11-30	47/2024	Nantong	6-12
A/human/Nantong/324/2024	A/H1N1	2024-11-30	47/2024	Nantong	6-12
A/human/Nantong/325/2024	A/H1N1	2024-11-30	47/2024	Nantong	3-5
A/human/Nantong/326/2024	A/H1N1	2024-11-30	47/2024	Nantong	3-5
A/human/Nantong/327/2024	A/H1N1	2024-11-30	47/2024	Nantong	6-12
A/human/Nantong/328/2024	A/H1N1	2024-12-01	48/2024	Nantong	>18
A/human/Nantong/329/2024	A/H1N1	2024-12-01	48/2024	Nantong	6-12
A/human/Nantong/330/2024	A/H1N1	2024-12-01	48/2024	Nantong	>18
A/human/Nantong/332/2024	A/H1N1	2024-12-01	48/2024	Nantong	0-2
A/human/Nantong/333/2024	A/H1N1	2024-12-01	48/2024	Nantong	6-12
A/human/Nantong/334/2024	A/H1N1	2024-12-01	48/2024	Nantong	6-12
A/human/Nantong/335/2024	A/H1N1	2024-12-02	48/2024	Nantong	3-5
A/human/Nantong/337/2024	A/H1N1	2024-12-02	48/2024	Nantong	6-12
A/human/Nantong/342/2024	A/H1N1	2024-12-03	48/2024	Nantong	13-17
A/human/Nantong/343/2024	A/H1N1	2024-12-03	48/2024	Nantong	6-12
A/human/Nantong/345/2024	A/H1N1	2024-12-03	48/2024	Nantong	0-2
A/human/Nantong/346/2024	A/H1N1	2024-12-03	48/2024	Nantong	6-12
A/human/Nantong/347/2024	A/H1N1	2024-12-03	48/2024	Nantong	6-12
A/human/Nantong/359/2024	A/H1N1	2024-12-05	48/2024	Nantong	6-12
A/human/Nantong/360/2024	A/H1N1	2024-12-05	48/2024	Nantong	13-17
A/human/Nantong/361/2024	A/H1N1	2024-12-05	48/2024	Nantong	0-2
A/human/Nantong/363/2024	A/H1N1	2024-12-05	48/2024	Nantong	3-5
A/human/Nantong/364/2024	A/H1N1	2024-12-06	48/2024	Nantong	0-2
A/human/Nantong/365/2024	A/H1N1	2024-12-06	48/2024	Nantong	0-2
A/human/Nantong/366/2024	A/H1N1	2024-12-06	48/2024	Nantong	6-12
A/human/Nantong/367/2024	A/H1N1	2024-12-06	48/2024	Nantong	6-12
A/human/Nantong/369/2024	A/H1N1	2024-12-06	48/2024	Nantong	6-12
A/human/Nantong/370/2024	A/H1N1	2024-12-06	48/2024	Nantong	3-5
A/human/Nantong/372/2024	A/H1N1	2024-12-06	48/2024	Nantong	6-12
A/human/Nantong/373/2024	A/H1N1	2024-12-07	48/2024	Nantong	3-5
A/human/Nantong/374/2024	A/H1N1	2024-12-08	49/2024	Nantong	6-12
A/human/Nantong/375/2024	A/H1N1	2024-12-08	49/2024	Nantong	3-5
A/human/Nantong/376/2024	A/H1N1	2024-12-08	49/2024	Nantong	13-17
A/human/Nantong/377/2024	A/H1N1	2024-12-08	49/2024	Nantong	3-5
A/human/Nantong/378/2024	A/H1N1	2024-12-08	49/2024	Nantong	6-12
A/human/Nantong/379/2024	A/H1N1	2024-12-08	49/2024	Nantong	6-12
A/human/Nantong/380/2024	A/H1N1	2024-12-08	49/2024	Nantong	>18
A/human/Nantong/381/2024	A/H1N1	2024-12-08	49/2024	Nantong	6-12
A/human/Nantong/382/2024	A/H1N1	2024-12-09	49/2024	Nantong	6-12
A/human/Nantong/383/2024	A/H1N1	2024-12-09	49/2024	Nantong	6-12
A/human/Nantong/384/2024	A/H1N1	2024-12-09	49/2024	Nantong	3-5
A/human/Nantong/385/2024	A/H1N1	2024-12-09	49/2024	Nantong	13-17
A/human/Nantong/386/2024	A/H1N1	2024-12-10	49/2024	Nantong	13-17
A/human/Nantong/387/2024	A/H1N1	2024-12-10	49/2024	Nantong	3-5
A/human/Nantong/388/2024	A/H1N1	2024-12-10	49/2024	Nantong	6-12
A/human/Nantong/389/2024	A/H1N1	2024-12-10	49/2024	Nantong	13-17
A/human/Nantong/390/2024	A/H1N1	2024-12-10	49/2024	Nantong	3-5
A/human/Nantong/391/2024	A/H1N1	2024-12-12	49/2024	Nantong	6-12
A/human/Nantong/392/2024	A/H1N1	2024-12-12	49/2024	Nantong	6-12
A/human/Nantong/393/2024	A/H1N1	2024-12-14	49/2024	Nantong	6-12
A/human/Nantong/394/2024	A/H1N1	2024-12-12	49/2024	Nantong	6-12
A/human/Nantong/395/2024	A/H1N1	2024-12-14	49/2024	Nantong	3-5
A/human/Nantong/396/2024	A/H1N1	2024-12-15	50/2024	Nantong	6-12
A/human/Nantong/397/2024	A/H1N1	2024-12-15	50/2024	Nantong	3-5
A/human/Nantong/398/2024	A/H1N1	2024-12-15	50/2024	Nantong	3-5
A/human/Nantong/399/2024	A/H1N1	2024-12-15	50/2024	Nantong	6-12
A/human/Nantong/400/2024	A/H1N1	2024-12-13	49/2024	Nantong	6-12
A/human/Nantong/401/2024	A/H1N1	2024-12-15	50/2024	Nantong	6-12
A/human/Nantong/402/2024	A/H1N1	2024-12-14	49/2024	Nantong	3-5
A/human/Nantong/403/2024	A/H1N1	2024-12-15	50/2024	Nantong	6-12
A/human/Nantong/405/2024	A/H1N1	2024-12-15	50/2024	Nantong	3-5
A/human/Nantong/406/2024	A/H1N1	2024-12-15	50/2024	Nantong	6-12
A/human/Nantong/407/2024	A/H1N1	2024-12-14	49/2024	Nantong	0-2
A/human/Nantong/408/2024	A/H1N1	2024-12-12	49/2024	Nantong	3-5
A/human/Nantong/409/2024	A/H1N1	2024-12-12	49/2024	Nantong	6-12
A/human/Nantong/410/2024	A/H1N1	2024-12-13	49/2024	Nantong	3-5
A/human/Nantong/411/2024	A/H1N1	2024-12-12	49/2024	Nantong	3-5
A/human/Nantong/412/2024	A/H1N1	2024-12-15	50/2024	Nantong	6-12
A/human/Nantong/413/2024	A/H1N1	2024-12-15	50/2024	Nantong	13-17
A/human/Nantong/414/2024	A/H1N1	2024-12-11	49/2024	Nantong	6-12
A/human/Nantong/415/2024	A/H1N1	2024-12-12	49/2024	Nantong	6-12
A/human/Nantong/416/2024	A/H1N1	2024-12-12	49/2024	Nantong	6-12
A/human/Nantong/417/2024	A/H1N1	2024-12-13	49/2024	Nantong	6-12
A/human/Nantong/418/2024	A/H1N1	2024-12-13	49/2024	Nantong	6-12
A/human/Nantong/419/2024	A/H1N1	2024-12-12	49/2024	Nantong	13-17
A/human/Nantong/420/2024	A/H1N1	2024-12-15	50/2024	Nantong	6-12
A/human/Nantong/421/2024	A/H1N1	2024-12-11	49/2024	Nantong	6-12
A/human/Nantong/422/2024	A/H1N1	2024-12-15	50/2024	Nantong	6-12
A/human/Nantong/423/2024	A/H1N1	2024-12-12	49/2024	Nantong	6-12
A/human/Nantong/424/2024	A/H1N1	2024-12-12	49/2024	Nantong	6-12
A/human/Nantong/426/2024	A/H1N1	2024-12-12	49/2024	Nantong	6-12
A/human/Nantong/427/2024	A/H1N1	2024-12-12	49/2024	Nantong	6-12
A/human/Nantong/428/2024	A/H1N1	2024-12-13	49/2024	Nantong	6-12
A/human/Nantong/429/2024	A/H1N1	2024-12-11	49/2024	Nantong	3-5
A/human/Nantong/430/2024	A/H1N1	2024-12-14	49/2024	Nantong	6-12
A/human/Nantong/431/2024	A/H1N1	2024-12-14	49/2024	Nantong	6-12
A/human/Nantong/432/2024	A/H1N1	2024-12-13	49/2024	Nantong	6-12
A/human/Nantong/433/2024	A/H1N1	2024-12-13	49/2024	Nantong	6-12
A/human/Nantong/434/2024	A/H1N1	2024-12-13	49/2024	Nantong	3-5
A/human/Nantong/435/2024	A/H1N1	2024-12-13	49/2024	Nantong	3-5
A/human/Nantong/436/2024	A/H1N1	2024-12-13	49/2024	Nantong	6-12
A/human/Nantong/437/2024	A/H1N1	2024-12-15	50/2024	Nantong	3-5
A/human/Nantong/438/2024	A/H1N1	2024-12-12	49/2024	Nantong	6-12
A/human/Nantong/439/2024	A/H1N1	2024-12-13	49/2024	Nantong	6-12
A/human/Nantong/440/2024	A/H1N1	2024-12-11	49/2024	Nantong	3-5
A/human/Nantong/441/2024	A/H1N1	2024-12-13	49/2024	Nantong	3-5
A/human/Nantong/442/2024	A/H1N1	2024-12-13	49/2024	Nantong	6-12
A/human/Nantong/444/2024	A/H1N1	2024-12-12	49/2024	Nantong	6-12
A/human/Nantong/445/2024	A/H1N1	2024-12-16	50/2024	Nantong	>18
A/human/Nantong/446/2024	A/H1N1	2024-12-16	50/2024	Nantong	13-17
A/human/Nantong/447/2024	A/H1N1	2024-12-16	50/2024	Nantong	6-12
A/human/Nantong/448/2024	A/H1N1	2024-12-16	50/2024	Nantong	6-12
A/human/Nantong/449/2024	A/H1N1	2024-12-15	50/2024	Nantong	0-2
A/human/Nantong/450/2024	A/H1N1	2024-12-13	49/2024	Nantong	3-5
A/human/Nantong/451/2024	A/H1N1	2024-12-12	49/2024	Nantong	3-5
A/human/Nantong/452/2024	A/H1N1	2024-12-13	49/2024	Nantong	0-2
A/human/Nantong/453/2024	A/H1N1	2024-12-11	49/2024	Nantong	6-12
A/human/Nantong/454/2024	A/H1N1	2024-12-13	49/2024	Nantong	13-17
A/human/Nantong/455/2024	A/H1N1	2024-12-14	49/2024	Nantong	6-12
A/human/Nantong/456/2024	A/H1N1	2024-12-14	49/2024	Nantong	6-12
A/human/Nantong/458/2024	A/H1N1	2024-12-13	49/2024	Nantong	>18
A/human/Nantong/459/2024	A/H1N1	2024-12-17	50/2024	Nantong	6-12
A/human/Nantong/460/2024	A/H1N1	2024-12-16	50/2024	Nantong	6-12
A/human/Nantong/461/2024	A/H1N1	2024-12-17	50/2024	Nantong	6-12
A/human/Nantong/462/2024	A/H1N1	2024-12-16	50/2024	Nantong	6-12
A/human/Nantong/463/2024	A/H1N1	2024-12-17	50/2024	Nantong	6-12
A/human/Nantong/464/2024	A/H1N1	2024-12-17	50/2024	Nantong	6-12
A/human/Nantong/465/2024	A/H1N1	2024-12-17	50/2024	Nantong	3-5
A/human/Nantong/466/2024	A/H1N1	2024-12-17	50/2024	Nantong	6-12
A/human/Nantong/467/2024	A/H1N1	2024-12-17	50/2024	Nantong	6-12
A/human/Nantong/468/2024	A/H1N1	2024-12-17	50/2024	Nantong	6-12
A/human/Nantong/469/2024	A/H1N1	2024-12-17	50/2024	Nantong	13-17
A/human/Nantong/470/2024	A/H1N1	2024-12-17	50/2024	Nantong	3-5
A/human/Nantong/471/2024	A/H1N1	2024-12-18	50/2024	Nantong	3-5
A/human/Nantong/472/2024	A/H1N1	2024-12-18	50/2024	Nantong	3-5
A/human/Nantong/473/2024	A/H1N1	2024-12-18	50/2024	Nantong	>18
A/human/Nantong/474/2024	A/H1N1	2024-12-18	50/2024	Nantong	3-5
A/human/Nantong/475/2024	A/H1N1	2024-12-18	50/2024	Nantong	6-12
A/human/Nantong/476/2024	A/H1N1	2024-12-18	50/2024	Nantong	6-12
A/human/Nantong/477/2024	A/H1N1	2024-12-18	50/2024	Nantong	6-12
A/human/Nantong/478/2024	A/H1N1	2024-12-17	50/2024	Nantong	6-12
A/human/Nantong/479/2024	A/H1N1	2024-12-17	50/2024	Nantong	6-12
A/human/Nantong/480/2024	A/H1N1	2024-12-17	50/2024	Nantong	3-5
A/human/Nantong/481/2024	A/H1N1	2024-12-18	50/2024	Nantong	6-12
A/human/Nantong/482/2024	A/H1N1	2024-12-17	50/2024	Nantong	6-12
A/human/Nantong/483/2024	A/H1N1	2024-12-17	50/2024	Nantong	6-12
A/human/Nantong/484/2024	A/H1N1	2024-12-17	50/2024	Nantong	3-5
A/human/Nantong/485/2024	A/H1N1	2024-12-17	50/2024	Nantong	6-12
A/human/Nantong/486/2024	A/H1N1	2024-12-17	50/2024	Nantong	6-12
A/human/Nantong/487/2024	A/H1N1	2024-12-17	50/2024	Nantong	6-12
A/human/Nantong/488/2024	A/H1N1	2024-12-17	50/2024	Nantong	3-5
A/human/Nantong/489/2024	A/H1N1	2024-12-17	50/2024	Nantong	3-5
A/human/Nantong/490/2024	A/H1N1	2024-12-17	50/2024	Nantong	6-12
A/human/Nantong/491/2024	A/H1N1	2024-12-16	50/2024	Nantong	3-5
A/human/Nantong/492/2024	A/H1N1	2024-12-17	50/2024	Nantong	6-12
A/human/Nantong/493/2024	A/H1N1	2024-12-16	50/2024	Nantong	6-12
A/human/Nantong/494/2024	A/H1N1	2024-12-17	50/2024	Nantong	6-12
A/human/Nantong/495/2024	A/H1N1	2024-12-17	50/2024	Nantong	3-5
A/human/Nantong/496/2024	A/H1N1	2024-12-16	50/2024	Nantong	3-5
A/human/Nantong/497/2024	A/H1N1	2024-12-17	50/2024	Nantong	3-5
A/human/Nantong/498/2024	A/H1N1	2024-12-16	50/2024	Nantong	3-5
A/human/Nantong/499/2024	A/H1N1	2024-12-16	50/2024	Nantong	3-5
A/human/Nantong/225/2024	A/H1N1	2024-02-23	8/2024	Nantong	6-12
A/human/Nantong/243/2024	A/H1N1	2024-03-02	9/2024	Nantong	3-5
A/human/Nantong/246/2024	A/H1N1	2024-03-02	9/2024	Nantong	3-5
A/human/Nantong/248/2024	A/H1N1	2024-03-02	9/2024	Nantong	6-12
A/human/Nantong/254/2024	A/H1N1	2024-03-03	10/2024	Nantong	3-5
A/human/Nantong/259/2024	A/H1N1	2024-03-16	10/2024	Nantong	3-5
A/human/Nantong/283/2024	A/H1N1	2024-05-08	18/2024	Nantong	6-12
A/human/Nantong/285/2024	A/H1N1	2024-05-18	19/2024	Nantong	6-12
