# Supplementary material for: Molecular epidemiology and genetic characteristics of influenza viruses in a local pediatric population of eastern China, 2024
Source: Front Microbiol. 2026 Apr 16;17:1799181. doi: 10.3389/fmicb.2026.1799181 (PMC13128664; doi:10.3389/fmicb.2026.1799181)
Supplement: Supplementary Table 2 — All reference sequence information retrieved from database in this study. [file Table_2.xlsx]

## Sheet: H1N1
Continent	Isolate_Name	Collection_Date	Isolate_ID
Asia	A/Guangdong-Maonan/SWL1536/2019	2019-06-17	EPI_ISL_391019
NorthAmerica	A/Hawaii/70/2019	2019-10-05	EPI_ISL_17832064
NorthAmerica	A/Michigan/45/2015	2015-09-07	EPI_ISL_208220
NorthAmerica	A/Wisconsin/588/2019	2019-12-19	EPI_ISL_18991165
NorthAmerica	A/Wisconsin/67/2022	2022-10-25	EPI_ISL_19558658
Oceania	A/Brisbane/02/2018	2018-01-04	EPI_ISL_330190
Oceania	A/Victoria/2570/2019	2019-11-22	EPI_ISL_417210
Oceania	A/Victoria/4897/2022	2022-10-02	EPI_ISL_19192400
Europe	A/France/ARA-HCL024014328101/2024	2024-01-24	EPI_ISL_19055558
Europe	A/France/ARA-HCL024021874501/2024	2024-02-06	EPI_ISL_19055195
Europe	A/Galicia/SCQ/324999/2024	2024-12-24	EPI_ISL_19677872
Europe	A/Denmark/668/2025	2025-01-30	EPI_ISL_19759760
Europe	A/Iceland/9716/2024	2024-03-25	EPI_ISL_19204658
Europe	A/France/NAQ-RELAB-HCL024023376001/2024	2024-02-02	EPI_ISL_19056004
Europe	A/France/ARA-HCL024024070901/2024	2024-02-09	EPI_ISL_19056117
Europe	A/England/241500434/2024	2024-04-03	EPI_ISL_19088543
Europe	A/Andalucia/PMC-00619/2025	2025-01-21	EPI_ISL_19711864
Europe	A/Andalucia/PMC-00623/2024	2024-12-24	EPI_ISL_19711836
Europe	A/France/PAC-RELAB-HCL025004858901/2024	2024-12-30	EPI_ISL_19679180
Europe	A/France/ARA-RELAB-HCL024036412801/2024	2024-02-21	EPI_ISL_19056199
Europe	A/Bulgaria/673/2024	2024-01-18	EPI_ISL_19188098
Europe	A/Alicante/VAHNSI-GIHSN-16_0221/2024	2024-12-17	EPI_ISL_19712123
Europe	A/Andalucia/2076/2023	2023-10-13	EPI_ISL_18501239
Europe	A/France/BRE-RELAB-IPP04550/2024	2024-03-07	EPI_ISL_19057657
Europe	A/Andalucia/1509/2024	2024-01-09	EPI_ISL_19204685
Europe	A/Andalucia/1551/2024	2024-01-09	EPI_ISL_19204744
Europe	A/Andalucia/1576/2024	2024-01-08	EPI_ISL_19204804
Europe	A/France/ARA-HCL024066677701/2024	2024-04-23	EPI_ISL_19172757
Europe	A/France/ARA-HCL025029087601/2025	2025-02-18	EPI_ISL_19779071
Europe	A/Serbia/3255/2024	2024-12-31	EPI_ISL_19745897
Europe	A/Serbia/72/2025	2025-01-09	EPI_ISL_19745891
Europe	A/Saint-Petersburg/RII-MH223770S/2025	2025-01-21	EPI_ISL_19697445
Europe	A/Saint-Petersburg/RII-MH224335S/2025	2025-01-23	EPI_ISL_19697468
Europe	A/France/OCC-RELAB-HCL025038035401/2025	2025-02-21	EPI_ISL_19779473
Europe	A/Luxembourg/LNS4177252/2024	2024-02-07	EPI_ISL_19272055
Europe	A/Galicia/52453899/2025	2025-01-10	EPI_ISL_19763569
Europe	A/Norway/00634/2025	2025-01-09	EPI_ISL_19697992
Europe	A/Luxembourg/LNS1668219/2024	2024-02-02	EPI_ISL_19272028
Europe	A/Netherlands/10682/2025	2025-02-24	EPI_ISL_19763453
Europe	A/England/4400899/2024	2024-10-25	EPI_ISL_19566834
Europe	A/France/ARA-HCL024196257901/2024	2024-12-16	EPI_ISL_19649317
Europe	A/England/241121045/2024	2024-03-11	EPI_ISL_19026861
Europe	A/France/ARA-HCL024199700201/2024	2024-12-22	EPI_ISL_19649410
Europe	A/Catalonia/NSVH172312537/2024	2024-05-15	EPI_ISL_19164291
Europe	A/PaisVasco/474/2025	2025-01-27	EPI_ISL_19747396
Europe	A/Arad/565363/2024	2024-02-01	EPI_ISL_18926276
Europe	A/England/5080198/2024	2024-12-10	EPI_ISL_19650110
Europe	A/Galicia/SCQ/100432/2024	2024-01-02	EPI_ISL_19273343
Europe	A/France/NAQ-RELAB-HCL024031492101/2024	2024-02-15	EPI_ISL_19011215
Europe	A/Denmark/2434/2024	2024-11-09	EPI_ISL_19650991
Europe	A/England/241700152/2024	2024-04-18	EPI_ISL_19290621
Europe	A/Ireland/00079631/2024	2024-10-31	EPI_ISL_19685755
Europe	A/Austria/1679729/2024	2024-01-08	EPI_ISL_19093534
Europe	A/Andalucia/1410/2024	2024-03-19	EPI_ISL_19159153
Europe	A/Melilla/241363/2023	2023-11-22	EPI_ISL_19159223
Europe	A/Lisboa/294/2023	2023-12-20	EPI_ISL_19011712
Europe	A/Netherlands/10658/2024	2024-11-29	EPI_ISL_19618687
Europe	A/Galicia/SCQ/101833/2024	2024-01-04	EPI_ISL_19323903
Europe	A/Spain/643/2023	2023-12-17	EPI_ISL_18864942
Europe	A/Baden-Wuerttemberg/150/2024	2024-02-09	EPI_ISL_19028647
Europe	A/Hessen/85/2024	2024-02-12	EPI_ISL_19028652
Europe	A/Nordrhein-Westfalen/41/2024	2024-02-13	EPI_ISL_18983398
Europe	A/Valencia/VAHNSI-GIHSN-10_6101/2024	2024-01-04	EPI_ISL_19160529
Europe	A/Haute_Normandie/05151/2024	2024-04-04	EPI_ISL_19406763
Europe	A/Llanfihangel_Glyn_Myrfyr/5418/2024	2024-12-03	EPI_ISL_19636146
Europe	A/England/0180069/2024	2024-12-23	EPI_ISL_19701654
Europe	A/Netherlands/10599/2024	2024-03-25	EPI_ISL_19030000
Europe	A/Catalonia/NSGT198317074/2025	2025-01-24	EPI_ISL_19701298
Europe	A/Uppsala/SE24-17274/2024	2024-12-17	EPI_ISL_19668552
Europe	A/Romania_BB/586867/2025	2025-01-04	EPI_ISL_19723619
Europe	A/Lisboa/191/2024	2024-11-06	EPI_ISL_19685761
Europe	A/France/ARA-HCL025001619501/2025	2025-01-04	EPI_ISL_19669402
Europe	A/France/NOR-RELAB-IPP13618/2024	2024-11-28	EPI_ISL_19636399
Europe	A/FVG-Pordenone/294/2023	2023-12-21	EPI_ISL_19522408
Europe	A/CAT/2167458NS/2024	2024-03-05	EPI_ISL_19440505
Europe	A/England/4560162/2024	2024-11-05	EPI_ISL_19571547
Europe	A/Hungary/323/2024	2024-12-03	EPI_ISL_19669684
Europe	A/Rheinland-Pfalz/34/2024	2024-02-26	EPI_ISL_19047045
Europe	A/France/ARA-HCL025001860601/2025	2025-01-05	EPI_ISL_19719472
Europe	A/Nordrhein-Westfalen/50/2025	2025-01-20	EPI_ISL_19735834
Europe	A/Netherlands/10286/2025	2025-01-28	EPI_ISL_19719301
Europe	A/Denmark/2216/2024	2024-07-29	EPI_ISL_19522813
Europe	A/FVG-Trieste/09/2025	2025-01-10	EPI_ISL_19687482
Europe	A/Switzerland/860422002713/2023	2024-11-18	EPI_ISL_19654911
Europe	A/Netherlands/10704/2024	2024-12-23	EPI_ISL_19654879
Europe	A/Sachsen/16/2024	2024-02-05	EPI_ISL_19114541
Europe	A/Ukraine/2272/2024	2024-01-18	EPI_ISL_19016206
Europe	A/Slovenia/196/2024	2024-01-16	EPI_ISL_18962694
Europe	A/Moscow/112-2V/2024	2024-12-16	EPI_ISL_19737915
Europe	A/Bashkiria/94-2V/2024	2024-12-04	EPI_ISL_19737871
Europe	A/France/ARA-HCL025026398101/2025	2025-02-01	EPI_ISL_19754327
Europe	A/France/ARA-HCL024201594801/2024	2024-12-26	EPI_ISL_19656097
Europe	A/Slovakia/uvzsr-602/2024	2024-02-12	EPI_ISL_19033532
Europe	A/France/NAQ-HCL025023992101/2025	2025-01-28	EPI_ISL_19754151
Europe	A/Catalonia/NSJO554907110/2025	2025-01-14	EPI_ISL_19705025
Europe	A/England/242960231/2024	2024-07-08	EPI_ISL_19345290
Europe	A/Czech_Republic/1154/2024	2024-02-12	EPI_ISL_19164702
Europe	A/Slovakia/uvzsr-495/2024	2024-02-09	EPI_ISL_19033665
Europe	A/France/ARA-HCL025021766501/2025	2025-02-06	EPI_ISL_19754743
Europe	A/Badajoz/18671201/2025	2025-01-28	EPI_ISL_19722302
Europe	A/Ukraine/GIHSN-HCL025014446402/2025	2025-01-09	EPI_ISL_19705875
Europe	A/Catalonia/NSJT198318094/2025	2025-02-06	EPI_ISL_19722360
Europe	A/Belgium/8986/2024	2024-12-04	EPI_ISL_19723159
Europe	A/Rheinland-Pfalz/43/2024	2024-12-12	EPI_ISL_19723211
Europe	A/France/ARA-RELAB-HCL024187514301/2024	2024-11-22	EPI_ISL_19608190
Europe	A/France/PAC-HCL024187344101/2024	2024-11-25	EPI_ISL_19608179
Europe	A/Galicia/GA-CHUAC-178/2025	2025-01-02	EPI_ISL_19674911
Europe	A/England/240621083/2024	2024-02-02	EPI_ISL_19002916
Europe	A/France/ARA-RELAB-HCL025009814101/2025	2025-01-10	EPI_ISL_19708381
Europe	A/France/BRE-IPP02427/2025	2025-02-10	EPI_ISL_19757194
Europe	A/FVG-Trieste/211/2024	2024-12-31	EPI_ISL_19659308
Europe	A/France/PAC-RELAB-HCL025012607401/2025	2025-01-15	EPI_ISL_19708443
Europe	A/Sweden/SE24-52348/2024	2024-01-19	EPI_ISL_19069538
Europe	A/Sundsvall/SE24-03799/2024	2024-03-13	EPI_ISL_19069592
Europe	A/France/IDF-RELAB-IPP03958/2024	2024-02-23	EPI_ISL_18988334
Europe	A/France/PDL-IPP04026/2024	2024-02-27	EPI_ISL_18988347
Europe	A/France/NAQ-RELAB-HCL025013420701/2025	2025-01-16	EPI_ISL_19709091
Europe	A/Sweden/49/2020	2020-02-11	EPI_ISL_426278
Europe	A/Vologda/168-l8V/2022	2022-12-06	EPI_ISL_16533883
Europe	A/ROMANIA/545558/2023	2023-01-20	EPI_ISL_17072327
Europe	A/Saint-Petersburg/1113/2019	2019-05-09	EPI_ISL_395179
Europe	A/Gothenburg/1/2018	2018-09-05	EPI_ISL_329742
Europe	A/Orebro/4/2019	2019-09-15	EPI_ISL_395314
Europe	A/Paris/333/2018	2017-12-19	EPI_ISL_297453
Europe	A/Iceland/62647/2022	2022-12-08	EPI_ISL_16681680
Europe	A/Netherlands/10147/2024	2024-01-17	EPI_ISL_18877871
Europe	A/Netherlands/10294/2023	2023-02-16	EPI_ISL_18044586
Europe	A/Helsinki/545N/2014	2014-02-13	EPI_ISL_167566
Europe	A/Helsinki/743M/2014	2014-02-18	EPI_ISL_167572
Europe	A/Navarra/445/2024	2024-01-15	EPI_ISL_18943883
Europe	A/Saint-Petersburg/RII-4035S/2019	2019-03-29	EPI_ISL_364581
Europe	A/France/GES-RELAB-IPP02479/2024	2024-01-22	EPI_ISL_18944359
Europe	A/England/207/2019	2019-02-12	EPI_ISL_364742
Europe	A/Helsinki/289M/2014	2014-01-27	EPI_ISL_168350
Europe	A/Helsinki/292N/2014	2014-01-27	EPI_ISL_168353
Europe	A/Linkoping/52/2018	2018-11-05	EPI_ISL_332340
Europe	A/France/ARA-HCL023071447501/2023	2023-04-30	EPI_ISL_17699723
Europe	A/England/225120957/2022	2022-12-20	EPI_ISL_16749506
Europe	A/Romania/545325/2023	2023-01-17	EPI_ISL_17634002
Europe	A/Odessa/249/2019	2019-03-29	EPI_ISL_366011
Europe	A/Uppsala/6/2016	2016-09-12	EPI_ISL_235150
Europe	A/England/20/2014	2014-01-09	EPI_ISL_202964
Europe	A/England/41420351/2014	2014-02-28	EPI_ISL_202982
Europe	A/Denmark/2251/2023	2023-12-09	EPI_ISL_18815472
Europe	A/Uppsala/3/2018	2018-12-04	EPI_ISL_334195
Europe	A/Sachsen/2/2024	2024-01-03	EPI_ISL_18881990
Europe	A/Bayern/15/2024	2024-01-15	EPI_ISL_18882012
Europe	A/Brandenburg/2/2023	2023-02-06	EPI_ISL_17780386
Europe	A/Nordrhein-Westfalen/39/2022	2022-10-24	EPI_ISL_16103551
Europe	A/Denmark/1423/2024	2024-02-14	EPI_ISL_18979922
Europe	A/Sweden/77/2018	2018-12-13	EPI_ISL_335527
Europe	A/PaisVasco/788/2023	2023-02-14	EPI_ISL_17506036
Europe	A/England/963/2016	2016-09-27	EPI_ISL_270574
Europe	A/Catalonia/NSVH100783058/2018	2018-02-22	EPI_ISL_15082423
Europe	A/Navarra/2211/2023	2023-11-16	EPI_ISL_18653936
Europe	A//Romania/256670/2020	2020-01-27	EPI_ISL_468131
Europe	A/Saint-Petersburg/RII-561/2018	2018-12-14	EPI_ISL_337139
Europe	A/Alsace/2798/2019	2019-12-18	EPI_ISL_403450
Europe	A/Murcia/2461/2023	2023-12-07	EPI_ISL_18884920
Europe	A/Netherlands/11045/2022	2022-04-05	EPI_ISL_12429561
Europe	A/Saransk/RII-MH128665S/2022	2022-12-17	EPI_ISL_17672643
Europe	A/Saransk/RII-MH128711S/2022	2022-12-31	EPI_ISL_17672669
Europe	A/Saint-Petersburg/RII-113/2022	2022-12-08	EPI_ISL_17672677
Europe	A/CastillaLaMancha/2448/2023	2023-11-28	EPI_ISL_18884844
Europe	A/CastillaLaMancha/2514/2023	2023-12-08	EPI_ISL_18884853
Europe	A/IIV-Moscow/178/2015	2015-12-17	EPI_ISL_207520
Europe	A/England/225160960/2022	2022-12-16	EPI_ISL_16886718
Europe	A/England/235140962/2023	2023-12-18	EPI_ISL_18852552
Europe	A/England/224700770/2022	2022-11-15	EPI_ISL_16100830
Europe	A/England/224660600/2022	2022-11-17	EPI_ISL_16100791
Europe	A/England/225281177/2022	2022-12-08	EPI_ISL_16886868
Europe	A/England/230120123/2022	2022-12-30	EPI_ISL_16886886
Europe	A/France/ARA-HCL024013001401/2024	2024-01-19	EPI_ISL_18885763
Europe	A/England/60420038/2016	2016-01-23	EPI_ISL_241146
Europe	A/Badajoz/18612757/2023	2023-12-19	EPI_ISL_18755461
Europe	A/England/615/2016	2016-03-01	EPI_ISL_241433
Europe	A/Valencia/10_1098_20200127	2020-01-27	EPI_ISL_470908
Europe	A/Badajoz/18615364/2024	2024-01-03	EPI_ISL_18854238
Europe	A/Berlin/14/2023	2023-03-31	EPI_ISL_18526250
Europe	A/Genoa/1208/2023	2023-12-26	EPI_ISL_18952997
Europe	A/Badajoz/18614951/2024	2024-01-02	EPI_ISL_18789820
Europe	A/Kosovo/948/2023	2023-02-27	EPI_ISL_18167255
Europe	A/Hungary/37/2023	2023-01-26	EPI_ISL_18167247
Europe	A/France/NAQ-RELAB-HCL024009910001/2024	2024-01-10	EPI_ISL_18855845
Europe	A/France/ARA-HCL024011925101/2024	2024-01-21	EPI_ISL_18855986
Europe	A/Denmark/273/2020	2020-01-16	EPI_ISL_407919
Europe	A/Hungary/138/2023	2023-11-16	EPI_ISL_18799997
Europe	A/Linkoping/7/2018	2018-03-13	EPI_ISL_310313
Europe	A/Valencia/07_1333_20190121	2019-01-21	EPI_ISL_376022
Europe	A/Netherlands/10360/2024	2024-02-02	EPI_ISL_18890511
Europe	A/Catalonia/NSVH151045004/2023	2023-12-19	EPI_ISL_18726910
Europe	A/Romania/761/2023	2023-02-13	EPI_ISL_17317388
Europe	A/Baden-Wuerttemberg/5/2020	2020-01-14	EPI_ISL_410073
Europe	A/Saint-Petersburg/RII-2964S/2019	2019-03-01	EPI_ISL_410264
Europe	A/England/240320203/2024	2024-01-12	EPI_ISL_18891654
Europe	A/England/240360955/2024	2024-01-17	EPI_ISL_18891675
Europe	A/England/235290043/2023	2023-12-26	EPI_ISL_18891294
Europe	A/Krasnoyarsk/RII-05/2019	2019-02-11	EPI_ISL_357953
Europe	A/England/240140725/2024	2024-01-03	EPI_ISL_18891504
Europe	A/Luxembourg/19010304/2019	2019-02-21	EPI_ISL_345257
Europe	A/Khabarovsk/228/2022	2023-01-01	EPI_ISL_17646617
Europe	A/Chita/RII-MH128106S/2022	2022-12-20	EPI_ISL_17646642
Europe	A/Krasnoyarsk/08/2022	2022-12-27	EPI_ISL_17712202
Europe	A/Khabarovsk/71/2022	2022-12-12	EPI_ISL_16740333
Europe	A/Novosibirsk/89-15V/2022	2022-11-19	EPI_ISL_16140002
Europe	A/Sweden/SE23-52091/2023	2023-12-15	EPI_ISL_18794352
Europe	A/England/235040218/2023	2023-12-11	EPI_ISL_18794400
Europe	A/Moscow/223/2018	2018-12-23	EPI_ISL_345978
Europe	A/Paris/450/2020	2020-01-27	EPI_ISL_411986
Europe	A/England/235140355/2023	2023-12-17	EPI_ISL_18794605
Europe	A/England/235160266/2023	2023-12-17	EPI_ISL_18794657
Europe	A/France/ARA-HCL023202695301/2023	2023-12-23	EPI_ISL_18795316
Europe	A/France/ARA-HCL024017741201/2024	2024-01-31	EPI_ISL_18926438
Europe	A/France/ARA-RELAB-HCL023204995601/2023	2023-12-20	EPI_ISL_18795383
Europe	A/France/NAQ-RELAB-HCL023205010001/2023	2023-12-21	EPI_ISL_18795399
Europe	A/France/PAC-RELAB-HCL023193818201/2023	2023-11-27	EPI_ISL_18795134
Europe	A/England/240460702/2024	2024-01-17	EPI_ISL_18893499
Europe	A/Novosibirsk/RII-7.247/2022	2022-11-26	EPI_ISL_16764140
Europe	A/Denmark/450/2023	2023-01-31	EPI_ISL_17190199
Europe	A/Ukraine/GIHSN-HCL024014843201/2024	2024-01-10	EPI_ISL_18861567
Europe	A/France/PAC-RELAB-HCL024004050001/2023	2023-12-28	EPI_ISL_18795635
Europe	A/England/240481025/2024	2024-01-24	EPI_ISL_18961828
Europe	A/Catalonia/NSVH102054621/2023	2023-04-01	EPI_ISL_17520056
Europe	A/England/240540940/2024	2024-01-29	EPI_ISL_18961899
Europe	A/England/200300859/2020	2020-01-10	EPI_ISL_480507
Europe	A/Saint-Petersburg/RII-6510S/2022	2022-12-18	EPI_ISL_16733596
Europe	A/Saint-Petersburg/RII-6136S/2022	2022-12-15	EPI_ISL_16733537
Europe	A/Nord_Pas_de_Calais/1863/2016	2016-03-21	EPI_ISL_218983
Europe	A/Greece/5461/2024	2024-01-04	EPI_ISL_18962644
Europe	A/Romania/563564/2023	2023-12-29	EPI_ISL_18865059
Europe	A/France/ARA-HCL023012576201/2023	2023-01-20	EPI_ISL_17324576
Europe	A/France/ARA-HCL023017599001/2023	2023-01-29	EPI_ISL_17324772
Europe	A/Spain/CN-HUNSC_ITER_150372413/2022	2022-12-08	EPI_ISL_18308501
Europe	A/Albania/290411/2023	2023-01-04	EPI_ISL_17063027
Europe	A/Arkhangelsk/26/2019	2019-02-08	EPI_ISL_351676
Europe	A/England/235020297/2023	2023-12-12	EPI_ISL_18702181
Europe	A/Saint-Petersburg/RII-8019S/2022	2022-12-28	EPI_ISL_16737175
Europe	A/Saint-Petersburg/RII-7713S/2022	2022-12-26	EPI_ISL_16737108
Europe	A/France/ARA-HCL021230869601/2021	2021-12-27	EPI_ISL_14542019
Europe	A/Saint-Petersburg/RII-1733S/2020	2020-02-04	EPI_ISL_419020
Europe	A/Saint-Petersburg/RII-2624S/2020	2020-01-27	EPI_ISL_419056
Europe	A/Bolzano/50/2023	2023-12-14	EPI_ISL_18867426
Europe	A/Moscow/98/2020	2020-02-27	EPI_ISL_517695
Europe	A/Estonia/173037/2023	2023-01-23	EPI_ISL_17820129
Europe	A/Moscow/121/2018	2018-04-02	EPI_ISL_322415
Europe	A/Bari/60/2016	2016-03-03	EPI_ISL_224199
Europe	A/Baden-Wuerttemberg/38/2023	2023-12-23	EPI_ISL_18869451
Europe	A/Andalucia/752/2023	2023-01-18	EPI_ISL_17297263
Europe	A/Netherlands/11108/2022	2022-04-14	EPI_ISL_12677188
Europe	A/Galicia/22325565/2023	2023-12-09	EPI_ISL_18805205
Europe	A/Galicia/22325597/2023	2023-12-09	EPI_ISL_18805203
Europe	A/England/85/2017	2017-11-21	EPI_ISL_291029
Europe	A/England/224340729/2022	2022-10-06	EPI_ISL_15888835
Europe	A/England/224340731/2022	2022-09-30	EPI_ISL_15888837
Europe	A/Paris/1554/2017	2017-09-06	EPI_ISL_291155
Europe	A/Belgium/S0598/2019	2019-01-29	EPI_ISL_357205
Europe	A/England/221500368/2022	2022-04-05	EPI_ISL_14021703
Europe	A/Gavle/4/2017	2017-12-20	EPI_ISL_292063
Europe	A/England/221480818/2022	2022-03-30	EPI_ISL_14021690
Europe	A/England/230240245/2023	2023-01-04	EPI_ISL_16938000
Europe	A/ROMANIA/545221/2023	2023-01-10	EPI_ISL_17069086
Europe	A/Murcia/1344/2023	2023-01-19	EPI_ISL_18118796
Europe	A/Linkoping/11/2022	2022-12-07	EPI_ISL_16809263
Africa	A/Burkina_Faso/2616/2019	2019-10-14	EPI_ISL_409766
Africa	A/Kenya/Kilifi-039/2015	2015-08-05	EPI_ISL_426153
Africa	A/Congo/9759/2019	2019-12-20	EPI_ISL_491755
Africa	A/Antananarivo/3825/2016	2016-07-21	EPI_ISL_237813
Africa	A/Madagascar/690/2019	2019-01-31	EPI_ISL_377819
Africa	A/South_Africa/R04994/2022	2022-04-25	EPI_ISL_14115622
Africa	A/Antsirabe/07452/2022	2022-12-05	EPI_ISL_18007312
Africa	A/South_Africa/R03932/2024	2024-05-14	EPI_ISL_19342768
Africa	A/South_Africa/R04946/2024	2024-06-04	EPI_ISL_19342781
Africa	A/Zambia/0358/2021	2021-12-03	EPI_ISL_11495613
Africa	A/Togo/1597/2021	2021-11-17	EPI_ISL_11495677
Africa	A/Togo/0220/2021	2021-03-07	EPI_ISL_2918680
Africa	A/Kenya/CDC-Kakamega-002/2018	2018-08-27	EPI_ISL_428407
Africa	A/South_Africa/R02739/2024	2024-04-16	EPI_ISL_19139344
Africa	A/Burkina_Faso/814/2018	2018-02-01	EPI_ISL_330364
Africa	A/Kenya/CDC-Nyeri-082/2016	2016-01-04	EPI_ISL_428982
Africa	A/BurkinaFaso/171/2023	2023-12-05	EPI_ISL_19147409
Africa	A/South_Africa/8482/2018	2018-06-13	EPI_ISL_330848
Africa	A/South_Africa/R08919/2018	2018-06-15	EPI_ISL_330851
Africa	A/Togo/1389/2023	2023-10-03	EPI_ISL_18812017
Africa	A/South_Africa/K061737/2024	2024-05-06	EPI_ISL_19156883
Africa	A/Kenya/CDC-Mombasa-008/2018	2018-05-29	EPI_ISL_429841
Africa	A/Niger/4743/2023	2023-03-30	EPI_ISL_18607709
Africa	A/Mozambique/7055/2022	2022-11-25	EPI_ISL_16764994
Africa	A/Kenya/102/2024	2024-02-02	EPI_ISL_19083715
Africa	A/Kenya/106/2020	2020-03-16	EPI_ISL_528899
Africa	A/Burkina_Faso/2979/2023	2023-02-14	EPI_ISL_17806160
Africa	A/Senegal/MagalIR21/2021	2021-09-24	EPI_ISL_17805827
Africa	A/Senegal/1038/2023	2023-06-21	EPI_ISL_18076170
Africa	A/Tanzania/2927/2016	2016-05-11	EPI_ISL_235339
Africa	A/Agadir/285/2022	2022-12-28	EPI_ISL_18037479
Africa	A/Kenya/GIHSN-2021200499/2022	2022-07-04	EPI_ISL_16619599
Africa	A/Togo/852/2020	2020-11-08	EPI_ISL_882893
Africa	A/Burkina_Faso/0189/2024	2024-01-10	EPI_ISL_19495408
Africa	A/Ethiopia/3004/2023	2023-01-04	EPI_ISL_17103026
Africa	A/Uganda/UVRI/Kitebi/005/2017-12-12	2017-12-12	EPI_ISL_498883
Africa	A/Zambia/38/2015	2015-06-22	EPI_ISL_220969
SouthAmerica	A/Amazonas/2022-021110-IEC/2022	2022-11-23	EPI_ISL_17464485
SouthAmerica	A/Santiago/36346/2023	2023-04-27	EPI_ISL_19030150
SouthAmerica	A/La_Serena/12119/2024	2024-02-12	EPI_ISL_19161285
SouthAmerica	A/Suriname/0038/2024	2024-02-05	EPI_ISL_19259591
SouthAmerica	A/Arica/9360/2024	2024-01-31	EPI_ISL_19161280
SouthAmerica	A/Suriname/0065/2024	2024-02-21	EPI_ISL_19259603
SouthAmerica	A/Ecuador/1864/2018	2018-02-17	EPI_ISL_320246
SouthAmerica	A/Peru/LIM-INS-066/2024	2024-05-09	EPI_ISL_19383034
SouthAmerica	A/Antofagasta/37835/2018	2018-04-19	EPI_ISL_320709
SouthAmerica	A/Colombia/7888/2018	2018-03-18	EPI_ISL_312925
SouthAmerica	A/Para/022507-IEC/2024	2024-04-24	EPI_ISL_19277364
SouthAmerica	A/Belo_Horizonte/311575908/2023	2023-07-20	EPI_ISL_18810379
SouthAmerica	A/Pernambuco/021939-IEC/2024	2024-04-29	EPI_ISL_19277340
SouthAmerica	A/Carmopolis_De_Minas/311588013/2023	2023-08-14	EPI_ISL_18810598
SouthAmerica	A/Brazil/1901/2018	2018-06-17	EPI_ISL_329864
SouthAmerica	A/Brazil/6002/2018	2018-06-14	EPI_ISL_329892
SouthAmerica	A/Brazil/8914/2018	2018-04-26	EPI_ISL_329899
SouthAmerica	A/Rancagua/48508/2024	2024-06-15	EPI_ISL_19376239
SouthAmerica	A/Bahia/3366/2024	2024-04-01	EPI_ISL_19362807
SouthAmerica	A/Bahia/292945257/2023	2023-04-16	EPI_ISL_18041676
SouthAmerica	A/Rio_Grande_do_Sul/9439/2024	2024-05-31	EPI_ISL_19352241
SouthAmerica	A/Minas_Gerais/10226/2024	2024-07-16	EPI_ISL_19443058
SouthAmerica	A/Bolivia/1748/2018	2018-08-07	EPI_ISL_330873
SouthAmerica	A/Guyana/7486/2024	2024-07-24	EPI_ISL_19377197
SouthAmerica	A/Chillan/53973/2024	2024-07-03	EPI_ISL_19377266
SouthAmerica	A/Bolivia/792/2017	2017-06-05	EPI_ISL_273784
SouthAmerica	A/Santa_Cruz/45844/2016	2016-07-01	EPI_ISL_233030
SouthAmerica	A/Argentina/402/2023	2023-06-22	EPI_ISL_18091858
SouthAmerica	A/Paraguay/1131/2023	2023-06-19	EPI_ISL_18091995
SouthAmerica	A/Pernambuco/2023-013105-IEC/2023	2023-03-06	EPI_ISL_18091728
SouthAmerica	A/Paraiba/2023-016004-IEC/2023	2023-05-13	EPI_ISL_17993806
SouthAmerica	A/Ceara/2023-017875-IEC/2023	2023-05-11	EPI_ISL_17993838
SouthAmerica	A/Bolivia/3652/2018	2018-06-25	EPI_ISL_332220
SouthAmerica	A/Sergipe/9363/2024	2024-05-16	EPI_ISL_19321379
SouthAmerica	A/Concepcion/48451/2019	2019-05-16	EPI_ISL_381853
SouthAmerica	A/Concepcion/53503/2019	2019-06-03	EPI_ISL_381864
SouthAmerica	A/Santiago/47572/2019	2019-05-24	EPI_ISL_381881
SouthAmerica	A/Para/018239-IEC/2024	2024-04-11	EPI_ISL_19215853
SouthAmerica	A/Paraiba/018194-IEC/2024	2024-04-01	EPI_ISL_19215836
SouthAmerica	A/Vina_Del_Mar/62228/2019	2019-07-04	EPI_ISL_767414
SouthAmerica	A/Guyane/078/2023	2023-01-24	EPI_ISL_17102755
SouthAmerica	A/Sao_Paulo/357185299-IAL/2023	2023-06-05	EPI_ISL_18143177
SouthAmerica	A/SAO_PAULO/CEVI_24000921/2024	2024-04-08	EPI_ISL_19240514
SouthAmerica	A/Paraiba/024303-IEC/2024	2024-06-02	EPI_ISL_19281659
SouthAmerica	A/Espirito_Santo/8333/2024	2024-05-15	EPI_ISL_19290369
SouthAmerica	A/Minas_Gerais/8458/2024	2024-05-13	EPI_ISL_19290397
SouthAmerica	A/Rio_Grande_do_Sul/6798/2023	2023-06-25	EPI_ISL_18095075
SouthAmerica	A/Santiago/47949/2019	2019-05-26	EPI_ISL_367511
SouthAmerica	A/Iquique/47976/2019	2019-05-19	EPI_ISL_367517
SouthAmerica	A/Bahia/11456/2024	2024-09-22	EPI_ISL_19561903
SouthAmerica	A/ALAGOAS/CEVI_24001116/2024	2024-04-03	EPI_ISL_19479691
SouthAmerica	A/Amazonas/2023-003244-IEC/2023	2023-01-18	EPI_ISL_17464514
SouthAmerica	A/Sao_Paulo/8799/2023	2023-08-07	EPI_ISL_18463942
SouthAmerica	A/Vi?a_del_Mar/88635/2024	2024-11-04	EPI_ISL_19758969
SouthAmerica	A/Talca/89416/2024	2024-11-09	EPI_ISL_19758970
SouthAmerica	A/Santiago/86637/2024	2024-11-02	EPI_ISL_19758964
SouthAmerica	A/Goias/520435894-IAL/2023	2023-08-11	EPI_ISL_18742883
SouthAmerica	A/Linares/69192/2024	2024-08-26	EPI_ISL_19603119
Asia	A/Osaka/6/2014	2014-01-15	EPI_ISL_393950
Asia	A/Bahrain/9875/2022	2022-04-11	EPI_ISL_13894475
Asia	A/Hong_Kong/3012/2024	2024-12-16	EPI_ISL_19661518
Asia	A/YAMAGATA/127/2023	2023-10-02	EPI_ISL_18744528
Asia	A/Vietnam/004/2019	2019-01-27	EPI_ISL_394992
Asia	A/Surat_Thani/80/2018	2018-03-22	EPI_ISL_329906
Asia	A/Laos/0565/2018	2018-03-13	EPI_ISL_331932
Asia	A/Bangladesh/2734/2024	2024-02-28	EPI_ISL_19141379
Asia	A/SAITAMA/134/2018	2018-10-26	EPI_ISL_332417
Asia	A/Shanghai/1929/2019	2019-01-14	EPI_ISL_365642
Asia	A/India/Kol-S4659/2015	2015-03-25	EPI_ISL_234590
Asia	A/Singapore/GP5800/2022	2022-07-25	EPI_ISL_16520278
Asia	A/Laos/00819-2331/2024	2024-08-05	EPI_ISL_19567750
Asia	A/Chiang_Rai/P2386/2023	2023-06-23	EPI_ISL_18093950
Asia	A/Singapore/KK2371/2019	2019-10-09	EPI_ISL_399034
Asia	A/TOKYO/EIS10-571/2024	2024-08-12	EPI_ISL_19437635
Asia	A/Nepal/22FL2227/2022	2022-07-26	EPI_ISL_15260059
Asia	A/Bangladesh/4020/2021	2021-10-14	EPI_ISL_9346234
Asia	A/Pakistan/GIHSN/ICT/1527/2023	2023-03-18	EPI_ISL_17276220
Asia	A/NARA/1/2024	2024-01-22	EPI_ISL_19045759
Asia	A/AKITA/6/2024	2024-01-29	EPI_ISL_19045756
Asia	A/Bangladesh/3047/2019	2019-04-24	EPI_ISL_368102
Asia	A/Laos/3311/2018	2018-11-14	EPI_ISL_368151
Asia	A/Kerala/RGCB145808/2015	2015-02-10	EPI_ISL_237086
Asia	A/Bangladesh/0051/2019	2019-06-24	EPI_ISL_401329
Asia	A/Singapore/MOH0186/2019	2019-12-12	EPI_ISL_401507
Asia	A/ABUDHABI/UAE/0010932/2024	2024-05-31	EPI_ISL_19669657
Asia	A/Laos/F2843/2016	2016-09-12	EPI_ISL_239100
Asia	A/Laos/F3095/2016	2016-10-03	EPI_ISL_239109
Asia	A/KANAGAWA/IC2348/2024	2024-01-13	EPI_ISL_18884346
Asia	A/Taiwan/03957/2015	2015-12-02	EPI_ISL_502172
Asia	A/Laos/00819-2679/2025	2025-01-06	EPI_ISL_19705147
Asia	A/Hong_Kong/CUHK1019/2018	2018-11-10	EPI_ISL_18623967
Asia	A/India/2290/2019	2019-08-19	EPI_ISL_404834
Asia	A/Oman/CPHL_52425225/2024	2024-09-08	EPI_ISL_19574323
Asia	A/Oman/CPHL_52422233/2024	2024-07-28	EPI_ISL_19574283
Asia	A/Singapore/NTF0035/2018	2018-08-28	EPI_ISL_340465
Asia	A/Bangladesh/5028/2017	2017-06-15	EPI_ISL_287723
Asia	A/Indonesia/BIOKES-IMKS924/2025	2025-01-20	EPI_ISL_19773911
Asia	A/India/1368/2015	2015-02-02	EPI_ISL_178488
Asia	A/Bhutan/329/2020	2020-02-20	EPI_ISL_654737
Asia	A/NIIGATA/7220/2023	2023-09-11	EPI_ISL_18692924
Asia	A/Laos/F0924/2024	2024-03-25	EPI_ISL_19282853
Asia	A/Nepal/3380/2015	2015-09-09	EPI_ISL_212531
Asia	A/Bangkok/P2032/2024	2024-04-10	EPI_ISL_19086679
Asia	A/ABUDHABI/UAE/0014865/2024	2024-09-01	EPI_ISL_19709147
Asia	A/ABUDHABI/UAE/0010473/2024	2024-05-22	EPI_ISL_19709815
Asia	A/Singapore/GP0534/2023	2023-01-16	EPI_ISL_17973577
Asia	A/Guangxi-Youjiang/SWL1560/2019	2019-07-01	EPI_ISL_377082
Asia	A/Singapore/TT0225/2023	2023-03-23	EPI_ISL_17973467
Asia	A/ABUDHABI/UAE/0003318/2022	2022-09-26	EPI_ISL_17776869
Asia	A/Bangladesh/1190512009/2019	2019-05-05	EPI_ISL_377751
Asia	A/Bangladesh/2031/2019	2019-05-13	EPI_ISL_377785
Asia	A/Pakistan/3735/2024	2024-11-15	EPI_ISL_19678639
Asia	A/Bahrain/350/2019	2019-05-27	EPI_ISL_377984
Asia	A/Malaysia/TIDREC_KBR-AUFI944/2024	2024-11-10	EPI_ISL_19776594
Asia	A/FUKUOKA-C/25/2017	2017-11-22	EPI_ISL_312774
Asia	A/Singapore/TT0221/2019	2019-01-10	EPI_ISL_346405
Asia	A/Singapore/MOH0190/2017	2017-07-27	EPI_ISL_281345
Asia	A/Vietnam/PF124406/2024	2024-09-09	EPI_ISL_19450606
Asia	A/Oman/0084/2023	2023-07-12	EPI_ISL_18304020
Asia	A/Pakistan/372/2022	2022-11-14	EPI_ISL_16830553
Asia	A/Maldives/1433/2024	2024-06-24	EPI_ISL_19355038
Asia	A/Singapore/GP13329/2023	2023-09-04	EPI_ISL_18831313
Asia	A/HIROSHIMA-C/43/2019	2019-09-02	EPI_ISL_710495
Asia	A/Singapore/GP0377/2020	2020-01-20	EPI_ISL_481322
Asia	A/ABUDHABI/UAE/0007648/2022	2022-11-19	EPI_ISL_18012453
Asia	A/ABUDHABI/UAE/0000071/2023	2023-01-03	EPI_ISL_19028356
Asia	A/Bangladesh/2062/2021	2021-10-10	EPI_ISL_9525806
Asia	A/Abu_Dhabi/4446/2023	2023-04-14	EPI_ISL_17981208
Asia	A/KANAGAWA/AC2325/2023	2023-10-08	EPI_ISL_18506013
Asia	A/TOKYO/EIS10-889/2024	2024-09-26	EPI_ISL_19554477
Asia	A/Nakhon_Phanom/P1688/2023	2023-04-30	EPI_ISL_17785711
Asia	A/Malaysia/IMR-SARI0290/2025	2025-02-03	EPI_ISL_19752028
Asia	A/ABUDHABI/UAE/0006578/2024	2024-03-22	EPI_ISL_19655393
Asia	A/India/6113/2023	2023-12-18	EPI_ISL_18934520
Asia	A/ABUDHABI/UAE/0006439/2024	2024-03-18	EPI_ISL_19655385
Asia	A/Pakistan/8205/2022	2022-03-01	EPI_ISL_12709119
Asia	A/Pakistan/1064/2019	2019-02-07	EPI_ISL_355530
Asia	A/Hong_Kong/2787/2024	2024-10-11	EPI_ISL_19525301
Asia	A/Oman/CPHL_7241036/2024	2024-02-09	EPI_ISL_18969078
Asia	A/YAMAGATA/13/2019	2019-01-16	EPI_ISL_356750
Asia	A/Israel/R14647/2024	2024-10-09	EPI_ISL_19723140
Asia	A/Bangladesh/icddrb-1230913018/2023	2023-09-13	EPI_ISL_19330444
Asia	A/Bangladesh/1190612031/2019	2019-06-18	EPI_ISL_390374
Asia	A/Kazakhstan/2041/2024	2024-12-05	EPI_ISL_19723318
Asia	A/Oman/2723/2019	2019-03-20	EPI_ISL_357921
Asia	A/Hong_Kong/2675/2024	2024-09-19	EPI_ISL_19462466
Asia	A/Heilongjiang-Gongnong/SWL1208/2020	2020-03-11	EPI_ISL_522419
Asia	A/ABUDHABI/UAE/0004197/2024	2024-02-14	EPI_ISL_19659231
Asia	A/Singapore/KK1224/2024	2024-05-08	EPI_ISL_19300290
NorthAmerica	A/Virginia/38/2016	2016-04-23	EPI_ISL_230386
NorthAmerica	A/Honduras/8070/2016	2016-05-24	EPI_ISL_230416
NorthAmerica	A/Wisconsin/354/2017	2017-12-20	EPI_ISL_296032
NorthAmerica	A/Pennsylvania/12/2016	2016-02-16	EPI_ISL_230508
NorthAmerica	A/Pennsylvania/43/2020	2020-01-22	EPI_ISL_2557646
NorthAmerica	A/Arkansas/11484/2020	2020-01-24	EPI_ISL_427838
NorthAmerica	A/New_York/23/2017	2017-01-07	EPI_ISL_264364
NorthAmerica	A/Grenada/03/2019	2019-10-16	EPI_ISL_428221
NorthAmerica	A/Arizona/42/2019	2019-09-21	EPI_ISL_397021
NorthAmerica	A/District_Of_Columbia/42/2019	2019-10-13	EPI_ISL_397235
NorthAmerica	A/Jamaica/9265/2019	2019-02-11	EPI_ISL_364552
NorthAmerica	A/Florida/66/2019	2019-05-10	EPI_ISL_390339
NorthAmerica	A/Utah/40/2018	2018-10-25	EPI_ISL_335767
NorthAmerica	A/Guatemala/105/2019	2019-07-17	EPI_ISL_398449
NorthAmerica	A/Ontario/RV1705/2019	2019-03-02	EPI_ISL_365962
NorthAmerica	A/Arizona/50/2019	2019-11-12	EPI_ISL_398866
NorthAmerica	A/South_Dakota/05/2018	2018-01-25	EPI_ISL_300910
NorthAmerica	A/Maine/34/2018	2018-12-03	EPI_ISL_333820
NorthAmerica	A/Utah/8840/2019	2019-03-07	EPI_ISL_366599
NorthAmerica	A/Georgia/27/2018	2018-11-30	EPI_ISL_333834
NorthAmerica	A/Indiana/39/2018	2018-12-11	EPI_ISL_334323
NorthAmerica	A/Texas/401/2019	2019-11-03	EPI_ISL_400942
NorthAmerica	A/Kentucky/32/2019	2019-11-10	EPI_ISL_401121
NorthAmerica	A/Florida/118/2019	2019-10-20	EPI_ISL_401180
NorthAmerica	A/California/37/2018	2018-01-29	EPI_ISL_302896
NorthAmerica	A/New_York/10/2018	2018-02-02	EPI_ISL_302912
NorthAmerica	A/South_Dakota/59/2018	2018-12-21	EPI_ISL_335758
NorthAmerica	A/Costa_Rica/1554/2016	2016-08-03	EPI_ISL_237504
NorthAmerica	A/California/115/2015	2015-11-26	EPI_ISL_205482
NorthAmerica	A/Arkansas/12/2018	2018-12-26	EPI_ISL_336578
NorthAmerica	A/Maine/47/2018	2018-12-31	EPI_ISL_336629
NorthAmerica	A/Nicaragua/30535_01_TR1/2015	2015-11-06	EPI_ISL_369669
NorthAmerica	A/California/224/2019	2019-11-27	EPI_ISL_404492
NorthAmerica	A/Ohio/8323/2019	2019-01-31	EPI_ISL_370153
NorthAmerica	A/Texas/7921/2019	2019-01-07	EPI_ISL_370628
NorthAmerica	A/Georgia/10013/2019	2019-11-20	EPI_ISL_403807
NorthAmerica	A/Hawaii/19/2018	2018-02-09	EPI_ISL_305225
NorthAmerica	A/Connecticut/14/2018	2018-02-25	EPI_ISL_305923
NorthAmerica	A/Texas/10187/2019	2019-12-05	EPI_ISL_404334
NorthAmerica	A/Texas/10188/2019	2019-11-27	EPI_ISL_404335
NorthAmerica	A/Michigan/49/2018	2018-02-06	EPI_ISL_306094
NorthAmerica	A/Indiana/15/2018	2018-03-01	EPI_ISL_306090
NorthAmerica	A/California/NHRC-OID_SAR10587N/2018	2018-12-07	EPI_ISL_371913
NorthAmerica	A/Ohio/25/2017	2017-07-07	EPI_ISL_273777
NorthAmerica	A/California/216/2016	2016-12-13	EPI_ISL_249937
NorthAmerica	A/Maine/02/2019	2019-01-19	EPI_ISL_339624
NorthAmerica	A/Ohio/7378/2018	2018-02-09	EPI_ISL_373468
NorthAmerica	A/Delaware/63/2022	2022-11-05	EPI_ISL_16200636
NorthAmerica	A/Louisiana/08/2019	2019-01-22	EPI_ISL_340945
NorthAmerica	A/Iowa/22/2020	2020-09-24	EPI_ISL_1296484
NorthAmerica	A/California/14/2019	2019-01-08	EPI_ISL_340995
NorthAmerica	A/California/NHRC_OID_BRD81310N/2019	2019-03-01	EPI_ISL_505749
NorthAmerica	A/Washington/121/2020	2020-02-13	EPI_ISL_2308183
NorthAmerica	A/Michigan/114/2020	2020-02-22	EPI_ISL_2308185
NorthAmerica	A/Washington/32/2019	2019-01-20	EPI_ISL_342343
NorthAmerica	A/Illinois/01/2016	2016-01-14	EPI_ISL_211714
NorthAmerica	A/New_York/7530/2018	2018-10-24	EPI_ISL_376413
NorthAmerica	A/Ohio/7533/2018	2018-11-13	EPI_ISL_376416
NorthAmerica	A/Montana/40/2015	2015-12-30	EPI_ISL_213224
NorthAmerica	A/Pennsylvania/186/2020	2020-02-28	EPI_ISL_2245147
NorthAmerica	A/Wisconsin/341/2020	2020-03-04	EPI_ISL_2245204
NorthAmerica	A/Illinois/08/2019	2019-02-03	EPI_ISL_344810
NorthAmerica	A/Mexico/0819/2022	2022-11-17	EPI_ISL_16761839
NorthAmerica	A/Pennsylvania/02/2021	2021-08-25	EPI_ISL_12109630
NorthAmerica	A/Nevada/07/2016	2016-01-27	EPI_ISL_214169
NorthAmerica	A/Panama/317746/2016	2016-01-10	EPI_ISL_214182
NorthAmerica	A/Nevada/04/2020	2020-01-03	EPI_ISL_410845
NorthAmerica	A/California/21/2023	2023-01-06	EPI_ISL_17102826
NorthAmerica	A/Massachusetts/48/2019	2019-12-18	EPI_ISL_2246176
NorthAmerica	A/District_Of_Columbia/01/2016	2016-02-04	EPI_ISL_215039
NorthAmerica	A/Mississippi/06/2016	2016-02-16	EPI_ISL_215062
NorthAmerica	A/Washington/23/2020	2020-02-28	EPI_ISL_421133
NorthAmerica	A/Utah/IVYD13J40F8/2022	2022-11-07	EPI_ISL_16631852
NorthAmerica	A/New_Jersey/32/2018	2018-05-01	EPI_ISL_314506
NorthAmerica	A/District_Of_Columbia/14/2017	2017-12-31	EPI_ISL_314507
NorthAmerica	A/Honduras/2228/2018	2018-05-09	EPI_ISL_314805
NorthAmerica	A/Washington/345/2019	2019-03-05	EPI_ISL_380352
NorthAmerica	A/Washington/418/2019	2019-03-11	EPI_ISL_380369
NorthAmerica	A/North_Carolina/05/2020	2020-01-14	EPI_ISL_413295
NorthAmerica	A/Kansas/06/2020	2020-02-04	EPI_ISL_413327
NorthAmerica	A/Colorado/61/2022	2022-12-09	EPI_ISL_16764908
NorthAmerica	A/Washington/642/2019	2019-04-19	EPI_ISL_380751
NorthAmerica	A/South_Dakota/16/2019	2019-02-25	EPI_ISL_348101
NorthAmerica	A/Hawaii/10790/2019	2019-12-23	EPI_ISL_414075
NorthAmerica	A/Wisconsin/101/2022	2022-12-08	EPI_ISL_16833119
NorthAmerica	A/Ontario/RV2298/2017	2017-09-10	EPI_ISL_285785
NorthAmerica	A/Texas/38/2020	2020-02-18	EPI_ISL_416889
NorthAmerica	A/Wisconsin/14/2016	2016-01-28	EPI_ISL_221014
NorthAmerica	A/Baltimore/0076/2016	2016-02-23	EPI_ISL_253836
NorthAmerica	A/Vermont/13/2016	2016-03-20	EPI_ISL_221211
NorthAmerica	A/Michigan/68/2016	2016-03-24	EPI_ISL_221269
NorthAmerica	A/El_Salvador/399/2018	2018-06-04	EPI_ISL_319750
NorthAmerica	A/North_Carolina/38/2017	2017-10-14	EPI_ISL_287684
NorthAmerica	A/Colorado/17/2016	2016-02-22	EPI_ISL_222177
NorthAmerica	A/Maryland/14/2019	2019-02-14	EPI_ISL_353372
NorthAmerica	A/North_Dakota/24/2019	2019-04-05	EPI_ISL_353368
NorthAmerica	A/New_York/PV82643/2022	2022-12-14	EPI_ISL_17065830
NorthAmerica	A/Massachusetts/26/2022	2022-11-07	EPI_ISL_16377353
NorthAmerica	A/New_Jersey/23/2019	2019-03-22	EPI_ISL_354299
NorthAmerica	A/Massachusetts/31/2016	2016-04-03	EPI_ISL_223280
NorthAmerica	A/Wisconsin/60/2016	2016-04-03	EPI_ISL_223307
NorthAmerica	A/Pennsylvania/77/2020	2020-02-03	EPI_ISL_2517170
NorthAmerica	A/Pennsylvania/61/2020	2020-01-28	EPI_ISL_2517169
NorthAmerica	A/Michigan/HFHSL360217944/2022	2022-12-09	EPI_ISL_16935742
NorthAmerica	A/Nicaragua/6489_13/2015	2015-12-28	EPI_ISL_289473
NorthAmerica	A/Illinois/24/2016	2016-03-06	EPI_ISL_224082
NorthAmerica	A/District_Of_Columbia/21/2019	2019-04-01	EPI_ISL_355486
NorthAmerica	A/Michigan/469/2019	2019-12-11	EPI_ISL_2584114
NorthAmerica	A/Wisconsin/45/2022	2022-08-29	EPI_ISL_15724397
NorthAmerica	A/Alaska/76/2017	2017-12-05	EPI_ISL_290740
NorthAmerica	A/Washington/69/2022	2022-11-28	EPI_ISL_16380378
NorthAmerica	A/Michigan/HFHSL360101508/2022	2022-12-05	EPI_ISL_16872231
NorthAmerica	A/Michigan/HFHSL360170189/2022	2022-12-07	EPI_ISL_16872290
NorthAmerica	A/Michigan/HFHSL360169473/2022	2022-12-07	EPI_ISL_16872335
NorthAmerica	A/New_Mexico/14/2023	2023-01-15	EPI_ISL_17102739
NorthAmerica	A/New_Mexico/19/2023	2023-01-25	EPI_ISL_17102748
NorthAmerica	A/Jamaica/6873/2022	2022-12-25	EPI_ISL_17102767
NorthAmerica	A/Oregon/11/2023	2023-01-12	EPI_ISL_17102837
NorthAmerica	A/Mexico/57/2017	2017-01-09	EPI_ISL_259870
NorthAmerica	A/Alberta/RV1871/2016	2016-03-29	EPI_ISL_227455
NorthAmerica	A/Michigan/06/2019	2019-01-09	EPI_ISL_358612
NorthAmerica	A/South_Dakota/14/2023	2023-02-08	EPI_ISL_17102881
NorthAmerica	A/Pennsylvania/542/2018	2018-12-31	EPI_ISL_358739
NorthAmerica	A/Iowa/09/2023	2023-01-12	EPI_ISL_17102965
NorthAmerica	A/New_York/A-WC-LVD-16-013/2016	2016-04-06	EPI_ISL_293421
NorthAmerica	A/Texas/84/2019	2019-01-29	EPI_ISL_359004
NorthAmerica	A/Michigan/77/2019	2019-02-05	EPI_ISL_359055
NorthAmerica	A/Michigan/116/2020	2020-02-22	EPI_ISL_2521729
NorthAmerica	A/Pennsylvania/588/2019	2019-02-13	EPI_ISL_359101
NorthAmerica	A/Pennsylvania/617/2019	2019-02-18	EPI_ISL_359113
NorthAmerica	A/Pennsylvania/608/2019	2019-02-16	EPI_ISL_359140
NorthAmerica	A/Tennessee/69/2018	2018-12-29	EPI_ISL_359258
NorthAmerica	A/Washington/85/2020	2020-01-31	EPI_ISL_2522085
NorthAmerica	A/Wisconsin/205/2019	2019-03-04	EPI_ISL_359750
NorthAmerica	A/Wisconsin/340/2019	2019-03-16	EPI_ISL_359818
NorthAmerica	A/Texas/183/2019	2019-02-14	EPI_ISL_359943
NorthAmerica	A/Pennsylvania/159/2020	2020-02-21	EPI_ISL_2588613
NorthAmerica	A/Pennsylvania/182/2020	2020-02-27	EPI_ISL_2588629
NorthAmerica	A/District_Of_Columbia/53/2024	2024-12-18	EPI_ISL_19726647
NorthAmerica	A/New_Hampshire/118/2024	2024-12-19	EPI_ISL_19726815
NorthAmerica	A/Oregon/261/2024	2024-11-05	EPI_ISL_19628222
NorthAmerica	A/North_America/Canada/New_Brunswick/NBPHLFLU17A-MM00023R/2025	2025-01-17	EPI_ISL_19726491
NorthAmerica	A/Virginia/GKISBBBB66753/2024	2024-04-24	EPI_ISL_19301176
NorthAmerica	A/Massachusetts/ISC-1509/2025	2025-02-05	EPI_ISL_19759620
NorthAmerica	A/Arizona/04/2025	2025-01-03	EPI_ISL_19726921
NorthAmerica	A/New_York/PV82718/2022	2022-12-14	EPI_ISL_17368122
NorthAmerica	A/Ontario/296/2024	2024-11-25	EPI_ISL_19694756
NorthAmerica	A/British_Columbia/166/2024	2024-12-27	EPI_ISL_19694721
NorthAmerica	A/Michigan/UM-HS20100/2024	2024-03-05	EPI_ISL_19072880
NorthAmerica	A/Washington/S26065/2022	2022-11-24	EPI_ISL_19564109
NorthAmerica	A/Rhode_Island/RISHL24RES017/2023	2023-12-19	EPI_ISL_19073448
NorthAmerica	A/New_Jersey/14218/2023	2023-07-23	EPI_ISL_18090418
NorthAmerica	A/Costa_Rica/INC-0795-827830/2024	2024-04-26	EPI_ISL_19466894
NorthAmerica	A/British_Columbia/PHL-1700/2024	2024-01-05	EPI_ISL_19303726
NorthAmerica	A/British_Columbia/PHL-1788/2024	2024-06-02	EPI_ISL_19303699
NorthAmerica	A/British_Columbia/PHL-1661/2023	2023-12-28	EPI_ISL_19303707
NorthAmerica	A/British_Columbia/PHL-1647/2023	2023-12-27	EPI_ISL_19303801
NorthAmerica	A/Idaho/23/2023	2023-09-24	EPI_ISL_18527503
NorthAmerica	A/Alaska/15/2023	2023-09-23	EPI_ISL_18451810
NorthAmerica	A/British_Columbia/PHL-1795/2024	2024-06-07	EPI_ISL_19303850
NorthAmerica	A/Michigan/UM-10055428547/2024	2024-01-14	EPI_ISL_18911096
NorthAmerica	A/Michigan/UM-L372663488/2023	2023-12-29	EPI_ISL_18911197
NorthAmerica	A/British_Columbia/PHL-1864/2024	2024-06-26	EPI_ISL_19533446
NorthAmerica	A/Los_Angeles_County/LACPHL-INF00117/2024	2024-01-18	EPI_ISL_19075370
NorthAmerica	A/Los_Angeles_County/LACPHL-INF00267/2022	2022-12-26	EPI_ISL_19075514
NorthAmerica	A/Utah/17/2023	2023-02-17	EPI_ISL_17306091
NorthAmerica	A/Michigan/UM-L372685620/2023	2023-12-30	EPI_ISL_18911267
NorthAmerica	A/Michigan/UM-L372671410/2023	2023-12-29	EPI_ISL_18911259
NorthAmerica	A/Costa_Rica/INC-0200-800577/2023	2023-07-03	EPI_ISL_18289441
NorthAmerica	A/Florida/ISC-1175/2024	2024-03-26	EPI_ISL_19141594
NorthAmerica	A/Colorado/ISC-1118/2024	2024-03-20	EPI_ISL_19109682
NorthAmerica	A/Michigan/UM-10061431835/2024	2024-12-21	EPI_ISL_19699374
NorthAmerica	A/Michigan/UM-10058279966/2024	2024-06-24	EPI_ISL_19700000
NorthAmerica	A/Michigan/UM-10061455394/2024	2024-12-23	EPI_ISL_19700105
NorthAmerica	A/Michigan/UM-10057171665/2024	2024-04-22	EPI_ISL_19208258
NorthAmerica	A/Hawaii/58/2023	2023-11-01	EPI_ISL_19052369
NorthAmerica	A/Michigan/UOM10051213143/2023	2023-05-09	EPI_ISL_17832937
NorthAmerica	A/Michigan/UM-10062140964/2025	2025-02-02	EPI_ISL_19765878
NorthAmerica	A/North_America/Canada/New_Brunswick/NBPHLFLU30A-MM00036S/2024	2024-01-30	EPI_ISL_19667619
NorthAmerica	A/North_America/Canada/New_Brunswick/NBPHLFLU05B-MM00081R/2024	2024-02-05	EPI_ISL_19667635
NorthAmerica	A/North_America/Canada/New_Brunswick/NBPHLFLU06D-MM00041R/2024	2024-04-06	EPI_ISL_19667665
NorthAmerica	A/Costa_Rica/INC-0108-798211/2023	2023-06-20	EPI_ISL_18259402
NorthAmerica	A/Colorado/ISC-1589/2024	2024-12-25	EPI_ISL_19668791
NorthAmerica	A/Missouri/15363/2025	2025-02-04	EPI_ISL_19767366
NorthAmerica	A/New_York/PX11896/2024	2024-11-25	EPI_ISL_19669135
NorthAmerica	A/Maryland/10/2024	2024-02-11	EPI_ISL_19014431
NorthAmerica	A/Michigan/MIS-L373514401/2024	2024-01-22	EPI_ISL_18981740
NorthAmerica	A/Washington/S26565/2020	2020-01-28	EPI_ISL_19604383
NorthAmerica	A/New_York/164/2024	2024-08-25	EPI_ISL_19538887
NorthAmerica	A/Washington/UW-75407/2024	2024-02-12	EPI_ISL_19178197
NorthAmerica	A/Washington/S26765/2020	2020-02-08	EPI_ISL_19604775
NorthAmerica	A/Washington/S26184/2019	2019-01-17	EPI_ISL_19604858
NorthAmerica	A/Massachusetts/80/2024	2024-09-18	EPI_ISL_19539313
NorthAmerica	A/Washington/S26158/2019	2019-01-16	EPI_ISL_19604909
NorthAmerica	A/Washington/S26209/2019	2019-01-21	EPI_ISL_19604875
NorthAmerica	A/New_York/PV101762/2024	2024-01-19	EPI_ISL_19407904
NorthAmerica	A/West_Virginia/12/2024	2024-01-18	EPI_ISL_19014659
NorthAmerica	A/New_York/PV101503/2024	2024-01-12	EPI_ISL_19407873
NorthAmerica	A/Washington/S26429/2020	2020-01-13	EPI_ISL_19604509
NorthAmerica	A/Washington/S26914/2020	2020-02-20	EPI_ISL_19604646
NorthAmerica	A/Washington/S26257/2019	2019-01-07	EPI_ISL_19605321
NorthAmerica	A/Michigan/UM-L372472019/2023	2023-12-20	EPI_ISL_18851801
NorthAmerica	A/Colorado/92/2023	2023-12-14	EPI_ISL_18785867
NorthAmerica	A/Manitoba/RV01247/2023	2023-11-06	EPI_ISL_18785999
NorthAmerica	A/Michigan/UM-10055198607/2023	2023-12-30	EPI_ISL_18851971
NorthAmerica	A/Washington/S26977/2020	2020-02-27	EPI_ISL_19606021
NorthAmerica	A/Florida/ISC-1018/2024	2024-01-22	EPI_ISL_19017018
NorthAmerica	A/Florida/ISC-1010/2024	2024-01-15	EPI_ISL_19017020
NorthAmerica	A/Oregon/Flu-OHSU-241250064/2024	2024-03-13	EPI_ISL_19442950
NorthAmerica	A/Wisconsin/136/2023	2023-12-30	EPI_ISL_18886033
NorthAmerica	A/Oregon/Flu-OHSU-241160072/2024	2024-01-22	EPI_ISL_19442878
NorthAmerica	A/Costa_Rica/INC-0313-801983/2023	2023-07-20	EPI_ISL_18329874
NorthAmerica	A/Costa_Rica/INC-0333-802247/2023	2023-07-18	EPI_ISL_18329894
NorthAmerica	A/Maine/29/2024	2024-03-15	EPI_ISL_19083679
NorthAmerica	A/Washington/S26146/2019	2019-02-21	EPI_ISL_19607599
NorthAmerica	A/Washington/S26127/2019	2019-02-15	EPI_ISL_19607585
NorthAmerica	A/Georgia/71/2023	2023-12-02	EPI_ISL_18862546
NorthAmerica	A/Ohio/78/2023	2023-12-26	EPI_ISL_19609081
NorthAmerica	A/Saskatchewan/RV00077/2025	2024-12-11	EPI_ISL_19707033
NorthAmerica	A/Pennsylvania/65/2023	2023-10-16	EPI_ISL_18527404
NorthAmerica	A/Minnesota/ISC-1188/2024	2024-03-12	EPI_ISL_19051775
NorthAmerica	A/Washington/BBI-S24788/2023	2023-12-10	EPI_ISL_18921767
NorthAmerica	A/Massachusetts/BI_GH-16586/2023	2023-12-14	EPI_ISL_19741052
NorthAmerica	A/Massachusetts/BI_GH-16524/2023	2023-12-13	EPI_ISL_19741040
NorthAmerica	A/Minnesota/ISC-1242/2024	2024-03-28	EPI_ISL_19086112
NorthAmerica	A/Michigan/MIS-L372501659/2023	2023-12-21	EPI_ISL_18987961
NorthAmerica	A/South_Carolina/15457/2025	2025-02-06	EPI_ISL_19774057
NorthAmerica	A/Saskatchewan/RV04021/2024	2024-08-28	EPI_ISL_19511886
NorthAmerica	A/Tennessee/RVTNL1865382657953/2022	2022-12-23	EPI_ISL_18005268
NorthAmerica	A/Nebraska/17/2023	2023-12-07	EPI_ISL_18742653
NorthAmerica	A/USA/PV03418/2019	2019-01-31	EPI_ISL_18988711
NorthAmerica	A/Texas/IVYG43Q27U9/2023	2023-02-10	EPI_ISL_18005680
NorthAmerica	A/North_America/Canada/New_Brunswick/NBPHLFLU21K-MM00112R/2024	2024-11-21	EPI_ISL_19709569
NorthAmerica	A/USA/PV02794/2019	2019-01-18	EPI_ISL_18988765
NorthAmerica	A/Panama/M273084/2024	2024-05-15	EPI_ISL_19284285
NorthAmerica	A/Michigan/UM-10055606507/2024	2024-01-24	EPI_ISL_18989082
NorthAmerica	A/USA/PV02678/2019	2019-01-28	EPI_ISL_18989136
NorthAmerica	A/Montana/17/2024	2024-02-05	EPI_ISL_18990959
NorthAmerica	A/Michigan/16/2024	2024-01-31	EPI_ISL_18991379
NorthAmerica	A/British_Columbia/RV02319/2024	2024-03-12	EPI_ISL_19056962
NorthAmerica	A/Manitoba/RV02225/2024	2024-03-16	EPI_ISL_19056880
NorthAmerica	A/Wisconsin/57/2023	2023-08-26	EPI_ISL_18303996
NorthAmerica	A/NovaScotia/23-341-02993/2023	2023-12-07	EPI_ISL_19221057
NorthAmerica	A/Florida/ISC-1118/2025	2025-01-27	EPI_ISL_19746128
NorthAmerica	A/Massachusetts/ISC-1296/2025	2025-02-03	EPI_ISL_19746272
NorthAmerica	A/California/76/2023	2023-07-23	EPI_ISL_18304005
NorthAmerica	A/Missouri/05/2025	2025-01-20	EPI_ISL_19745857
NorthAmerica	A/British_Columbia/PHL-2251/2025	2025-01-07	EPI_ISL_19713662
NorthAmerica	A/New_York/PX13415/2024	2024-12-29	EPI_ISL_19746493
NorthAmerica	A/British_Columbia/PHL-2071/2024	2024-10-17	EPI_ISL_19713720
NorthAmerica	A/North_America/Canada/New_Brunswick/NBPHLFLU11A-MM00095R/2024	2024-01-11	EPI_ISL_19648235
NorthAmerica	A/British_Columbia/PHL-1206/2023	2023-07-18	EPI_ISL_18665874
NorthAmerica	A/British_Columbia/PHL-1223/2023	2023-07-28	EPI_ISL_18665902
NorthAmerica	A/Michigan/UOM10048890354/2022	2022-12-14	EPI_ISL_17551590
NorthAmerica	A/Manitoba/RV01424-25/2025	2025-02-11	EPI_ISL_19780236
NorthAmerica	A/Michigan/MIS-L374131013/2024	2024-02-06	EPI_ISL_19126268
NorthAmerica	A/Nevada/164/2024	2024-07-13	EPI_ISL_19355297
NorthAmerica	A/Tennessee/IVY-G43R83M6/2024	2024-01-29	EPI_ISL_19126006
NorthAmerica	A/Michigan/MIS-L374232718/2024	2024-02-09	EPI_ISL_19126290
NorthAmerica	A/Panama/M270567/2023	2023-06-06	EPI_ISL_18143299
NorthAmerica	A/Washington/100/2024	2024-02-12	EPI_ISL_19421983
NorthAmerica	A/Washington/119/2024	2024-03-11	EPI_ISL_19422196
NorthAmerica	A/Arizona/ASU107407A/2023	2023-11-14	EPI_ISL_18930301
NorthAmerica	A/Washington/46/2024	2024-01-03	EPI_ISL_19421764
NorthAmerica	A/Arizona/ASU107437A/2023	2023-12-21	EPI_ISL_18930329
NorthAmerica	A/Michigan/UM-10056880432/2024	2024-04-04	EPI_ISL_19159755
NorthAmerica	A/Texas/196/2024	2024-02-06	EPI_ISL_19422497
NorthAmerica	A/Missouri/74/2024	2024-01-08	EPI_ISL_19422530
NorthAmerica	A/USA/PV03603/2019	2019-02-19	EPI_ISL_19029057
NorthAmerica	A/USA/PV02638/2019	2019-01-29	EPI_ISL_19029216
NorthAmerica	A/Washington/29/2023	2023-05-03	EPI_ISL_17981183
NorthAmerica	A/New_Mexico/51/2023	2023-11-19	EPI_ISL_18669532
NorthAmerica	A/Michigan/HFHSL361125666/2023	2023-01-06	EPI_ISL_17817554
NorthAmerica	A/Iowa/76/2024	2024-05-14	EPI_ISL_19259550
NorthAmerica	A/British_Columbia/RV01020/2023	2023-09-25	EPI_ISL_18899036
NorthAmerica	A/Montana/38/2023	2023-11-09	EPI_ISL_18669720
NorthAmerica	A/Michigan/MIS-L373350620/2024	2024-01-15	EPI_ISL_18965220
NorthAmerica	A/Michigan/MIS-L373215710/2024	2024-01-09	EPI_ISL_18965757
NorthAmerica	A/Michigan/HFHSL362026455/2023	2023-02-01	EPI_ISL_17983377
NorthAmerica	A/Pennsylvania/PA220735/2023	2023-05-02	EPI_ISL_18245604
NorthAmerica	A/Tennessee/IVYG43Q43T5/2023	2023-03-24	EPI_ISL_17983123
NorthAmerica	A/New_York/PV100841/2024	2024-01-05	EPI_ISL_18835739
NorthAmerica	A/California/LACPHL-INF00597/2024	2024-10-17	EPI_ISL_19556821
NorthAmerica	A/New_York/PV100436/2023	2023-12-04	EPI_ISL_18835634
NorthAmerica	A/Michigan/UM-RR348042791/2023	2023-12-21	EPI_ISL_18869036
NorthAmerica	A/Michigan/UM-10061785707/2025	2025-01-14	EPI_ISL_19721168
NorthAmerica	A/Michigan/UM-L371678828/2023	2023-11-30	EPI_ISL_18737821
NorthAmerica	A/Michigan/UM-RR1351342841/2023	2023-12-08	EPI_ISL_18737797
NorthAmerica	A/Michigan/UM-L372104539/2023	2023-12-05	EPI_ISL_18737845
NorthAmerica	A/Michigan/UM-L372538730/2023	2023-12-22	EPI_ISL_18868910
NorthAmerica	A/Michigan/UM-L371630545/2023	2023-11-28	EPI_ISL_18868902
NorthAmerica	A/Michigan/UM-RR057665651/2023	2023-12-23	EPI_ISL_18868956
NorthAmerica	A/Michigan/UM-L372442575/2023	2023-12-19	EPI_ISL_18868963
NorthAmerica	A/Michigan/MIS-009857862/2024	2024-01-31	EPI_ISL_19131776
NorthAmerica	A/Michigan/UM-L372421897/2023	2023-12-18	EPI_ISL_18869287
NorthAmerica	A/Michigan/UM-L372323773/2023	2023-12-14	EPI_ISL_18869319
NorthAmerica	A/Michigan/UM-L370649786/2023	2023-10-27	EPI_ISL_18738302
NorthAmerica	A/Arizona/IVY-G43R77M7/2024	2024-01-04	EPI_ISL_19131642
NorthAmerica	A/Manitoba/RV01591/2023	2023-12-02	EPI_ISL_18902267
NorthAmerica	A/Michigan/UM-10062045925/2025	2025-01-28	EPI_ISL_19754676
NorthAmerica	A/Michigan/UM-10062067760/2025	2025-01-29	EPI_ISL_19754642
NorthAmerica	A/California/44/2023	2023-03-18	EPI_ISL_17625857
NorthAmerica	A/Manitoba/RV00218/2024	2024-01-01	EPI_ISL_18903937
NorthAmerica	A/Massachusetts/ISC-1032/2024	2024-02-19	EPI_ISL_19035080
NorthAmerica	A/Michigan/UM-G43R42N7/2023	2023-12-05	EPI_ISL_18871314
NorthAmerica	A/Wisconsin/NIRC-IS-1007/2025	2025-01-04	EPI_ISL_19724078
NorthAmerica	A/Wisconsin/NIRC-IS-1085/2024	2024-12-12	EPI_ISL_19724062
NorthAmerica	A/Wisconsin/NIRC-IS-1038/2025	2025-01-16	EPI_ISL_19724108
NorthAmerica	A/Wisconsin/NIRC-IS-1046/2025	2025-01-12	EPI_ISL_19724120
NorthAmerica	A/Michigan/UM-G43R25Z7/2023	2023-11-07	EPI_ISL_18871859
NorthAmerica	A/Washington/UW-27657/2024	2024-02-15	EPI_ISL_19166731
NorthAmerica	A/Colorado/ISC-1041/2025	2025-01-13	EPI_ISL_19724327
NorthAmerica	A/Massachusetts/ISC-1101/2025	2025-01-04	EPI_ISL_19724344
NorthAmerica	A/Massachusetts/ISC-1225/2025	2025-01-10	EPI_ISL_19724438
NorthAmerica	A/New_York/PV98268/2023	2023-11-21	EPI_ISL_19266288
NorthAmerica	A/Pennsylvania/163/2024	2024-03-30	EPI_ISL_19168599
NorthAmerica	A/North_America/Canada/New_Brunswick/NBPHLFLU14J-flu-3-MM00008S/2023	2023-10-14	EPI_ISL_19627090
NorthAmerica	A/Kentucky/20/2025	2025-02-01	EPI_ISL_19758999
NorthAmerica	A/Idaho/16/2025	2025-01-20	EPI_ISL_19759077
Oceania	A/New_Zealand/1148/2016	2016-10-03	EPI_ISL_241696
Oceania	A/Darwin/692/2023	2023-11-29	EPI_ISL_18849888
Oceania	A/Townsville/71/2023	2023-07-12	EPI_ISL_18465614
Oceania	A/Sydney/603/2022	2022-05-18	EPI_ISL_14115514
Oceania	A/New_Caledonia/50/2019	2019-03-21	EPI_ISL_365220
Oceania	A/Victoria/105/2020	2020-03-03	EPI_ISL_529118
Oceania	A/Sydney/635/2022	2022-05-19	EPI_ISL_14115653
Oceania	A/Guam/9869/2019	2019-10-30	EPI_ISL_403078
Oceania	A/Queensland/IN000640/2024	2024-09-25	EPI_ISL_19543608
Oceania	A/Victoria/2063/2019	2019-02-02	EPI_ISL_354503
Oceania	A/South_Australia/2500312246/2025	2025-01-03	EPI_ISL_19753418
Oceania	A/South_Australia/2502112763/2025	2025-01-21	EPI_ISL_19753065
Oceania	A/Queensland/IN000110/2024	2024-06-11	EPI_ISL_19500559
SouthAmerica	A/Porto_Alegre/LACENRS-1009/2016	2016-04-21	KY925144.1
Asia	A/Taipei/0045/2016	2016-01-25	KY487178.1
NorthAmerica	A/New_York/WC-LVD-14-047/2014	2014-03-07	CY188801.1

## Sheet: H3N2
Continent	Isolate_Name	Collection_Date	Isolate_ID
Asia	A/Cambodia/e0826360/2020	2020-07-16	EPI_ISL_710475
Asia	A/Singapore/INFIMH-16-0019/2016	2016-06-14	EPI_ISL_16706695
Asia	A/Thailand/8/2022	2022-07-11	EPI_ISL_19194107
Europe	A/Croatia/10136RV/2023	2023-12-04	EPI_ISL_19185072
Europe	A/Switzerland/9715293/2013	2013-12-06	EPI_ISL_16706632
NorthAmerica	A/Kansas/14/2017	2017-12-14	EPI_ISL_403059
NorthAmerica	A/Massachusetts/18/2022	2022-06-04	EPI_ISL_19558653
Oceania	A/Darwin/6/2021	2021-03-16	EPI_ISL_5332906
Oceania	A/Darwin/9/2021	2021-04-17	EPI_ISL_2233240
Europe	A/Catalonia/NSVH102420111/2024	2024-09-05	EPI_ISL_19415112
Europe	A/United_Kingdom/MRC-110072/2023	2023-10-24	EPI_ISL_18694910
Europe	A/LaRioja/1792/2024	2024-07-19	EPI_ISL_19481962
Europe	A/Poland/25/2024	2024-03-13	EPI_ISL_19252714
Europe	A/Norway/805/2024	2024-01-25	EPI_ISL_19252723
Europe	A/France/BRE-RELAB-HCL025000526701/2024	2024-12-26	EPI_ISL_19679170
Europe	A/Saint-Petersburg/RII-324/2023	2023-12-25	EPI_ISL_18957862
Europe	A/Samara/20/2023	2023-12-22	EPI_ISL_18957830
Europe	A/Lisboa/106/2023	2023-10-04	EPI_ISL_18613942
Europe	A/France/ARA-HCL024108683801/2024	2024-02-07	EPI_ISL_19302119
Europe	A/Switzerland/62589/2023	2023-10-28	EPI_ISL_18856682
Europe	A/England/235160193/2023	2023-12-09	EPI_ISL_18794623
Europe	A/England/235120418/2023	2023-12-17	EPI_ISL_18794712
Europe	A/France/ARA-HCL024015689101/2024	2024-01-26	EPI_ISL_18926390
Europe	A/France/ARA-HCL024016919201/2024	2024-01-29	EPI_ISL_18926440
Europe	A/Stavropol_Krai/162-5V/2023	2023-12-09	EPI_ISL_18910076
Europe	A/England/241440612/2024	2024-03-31	EPI_ISL_19221426
Europe	A/France/IDF-RELAB-IPP04410/2024	2024-03-04	EPI_ISL_19057619
Europe	A/England/234100309/2023	2023-10-05	EPI_ISL_18516488
Europe	A/Belgium/S0748/2023	2022-12-26	EPI_ISL_18713866
Europe	A/France/ARA-HCL025029024201/2025	2025-02-17	EPI_ISL_19779061
Europe	A/Berlin/27/2023	2023-10-09	EPI_ISL_18521890
Europe	A/England/240140551/2023	2023-12-31	EPI_ISL_18828512
Europe	A/Iasi/567773/2024	2024-02-10	EPI_ISL_18993146
Europe	A/Andalucia/1502/2024	2024-02-07	EPI_ISL_19205670
Europe	A/France/NAQ-HCL025030079401/2025	2025-02-06	EPI_ISL_19779236
Europe	A/Khabarovsk/47/2023	2023-12-18	EPI_ISL_18845978
Europe	A/Andalucia/1890/2024	2024-06-14	EPI_ISL_19501326
Europe	A/Andalucia/1902/2024	2024-08-23	EPI_ISL_19501332
Europe	A/Saratov/RII-10/2023	2023-12-22	EPI_ISL_18846030
Europe	A/Moscow/CHE-4/2023	2023-12-14	EPI_ISL_18846138
Europe	A/Saint-Petersburg/RII-MH166251S/2024	2024-01-17	EPI_ISL_18846146
Europe	A/Saint-Petersburg/RII-7704S/2023	2023-12-15	EPI_ISL_18698326
Europe	A/Saint-Petersburg/RII-7606S/2023	2023-12-14	EPI_ISL_18698308
Europe	A/Luga/RII-9656S/2024	2024-01-18	EPI_ISL_18845836
Europe	A/Luxembourg/LNS7945399/2022	2022-12-20	EPI_ISL_17503041
Europe	A/France/PAC-RELAB-HCL024199149901/2024	2024-12-10	EPI_ISL_19649358
Europe	A/France/OCC-RELAB-HCL024197658001/2024	2024-12-13	EPI_ISL_19649454
Europe	A/France/ARA-HCL124043744601/2024	2024-12-16	EPI_ISL_19649417
Europe	A/England/241061048/2024	2024-03-04	EPI_ISL_19026840
Europe	A/Luxembourg/LNS2482827/2022	2022-12-02	EPI_ISL_17503306
Europe	A/Norway/00901/2025	2025-01-17	EPI_ISL_19731571
Europe	A/Luxembourg/LNS2505409/2022	2022-11-24	EPI_ISL_17503341
Europe	A/France/ARA-RELAB-HCL024035099201/2024	2024-02-13	EPI_ISL_19011347
Europe	A/Melilla/1343/2024	2024-02-21	EPI_ISL_19159480
Europe	A/Denmark/2370/2023	2023-12-14	EPI_ISL_18962548
Europe	A/Moscow/RII-10712S/2024	2024-02-01	EPI_ISL_19060933
Europe	A/France/ARA-HCL022198803001/2022	2022-11-22	EPI_ISL_17324285
Europe	A/Trubichino/RII-03/2024	2024-02-02	EPI_ISL_19160459
Europe	A/Denmark/1441/2024	2024-02-15	EPI_ISL_18979905
Europe	A/Denmark/1444/2024	2024-02-15	EPI_ISL_18979912
Europe	A/Novosibirsk/RII-7.326/2024	2023-12-18	EPI_ISL_19324829
Europe	A/Cherepovets/RII-2/2024	2024-02-21	EPI_ISL_19242574
Europe	A/Perm/RII-4/2024	2024-03-14	EPI_ISL_19242568
Europe	A/England/3520326/2024	2024-08-23	EPI_ISL_19455628
Europe	A/Madrid/HRYC-13045228/2024	2024-01-19	EPI_ISL_19030042
Europe	A/England/137/2024	2024-09-20	EPI_ISL_19685453
Europe	A/FVG-Pordenone/91/2025	2025-01-24	EPI_ISL_19752214
Europe	A/France/HDF-RELAB-IPP02045/2025	2025-01-28	EPI_ISL_19735896
Europe	A/France/ARA-HCL024180159901/2024	2024-11-19	EPI_ISL_19588498
Europe	A/France/IDF-RELAB-IPP02103/2025	2025-01-27	EPI_ISL_19751980
Europe	A/Bolzano/45/2023	2023-11-27	EPI_ISL_18867423
Europe	A/England/240960890/2024	2024-02-27	EPI_ISL_19014909
Europe	A/Belgium/94/2023	2023-11-10	EPI_ISL_18949956
Europe	A/Newport/5620/2024	2024-12-06	EPI_ISL_19686975
Europe	A/England/0560859/2025	2025-01-30	EPI_ISL_19736632
Europe	A/Luxembourg/LNS6830534/2024	2024-12-17	EPI_ISL_19687437
Europe	A/Luxembourg/LNS8212898/2024	2024-12-03	EPI_ISL_19687424
Europe	A/France/GES-RELAB-IPP33451/2023	2023-12-19	EPI_ISL_18852773
Europe	A/France/BFC-RELAB-IPP00438/2025	2025-01-06	EPI_ISL_19704378
Europe	A/England/230400115/2023	2023-01-01	EPI_ISL_17246917
Europe	A/France/OCC-RELAB-HCL025026029801/2025	2025-02-07	EPI_ISL_19754252
Europe	A/Stockholm/4/2023	2023-04-02	EPI_ISL_18017752
Europe	A/Andalucia/749/2023	2023-01-15	EPI_ISL_17297260
Europe	A/England/243000207/2024	2024-07-22	EPI_ISL_19345293
Europe	A/France/ARA-RELAB-HCL025018295301/2025	2025-01-23	EPI_ISL_19738225
Europe	A/Netherlands/10730/2025	2025-02-26	EPI_ISL_19772711
Europe	A/Badajoz/18680563/2025	2025-02-21	EPI_ISL_19772583
Europe	A/France/ARA-HCL024143129701/2024	2024-09-14	EPI_ISL_19478320
Europe	A/Catalonia/NSVH198284836/2023	2023-10-11	EPI_ISL_18446159
Europe	A/Switzerland/64418/2023	2023-02-25	EPI_ISL_18167349
Europe	A/France/ARA-RELAB-HCL024120561701/2024	2024-07-20	EPI_ISL_19478171
Europe	A/Serbia/514284/2024	2024-03-08	EPI_ISL_19052814
Europe	A/Saint-Petersburg/RII-8452S/2023	2023-12-21	EPI_ISL_18807161
Europe	A/Croatia/HZJZ_6182/2023	2023-11-17	EPI_ISL_18577817
Europe	A/Saint-Petersburg/RII-8892S/2023	2023-12-26	EPI_ISL_18807203
Europe	A/Netherlands/10563/2024	2024-02-26	EPI_ISL_18987794
Europe	A/England/234740370/2023	2023-11-16	EPI_ISL_18660135
Europe	A/France/ARA-RELAB-HCL023182435801/2023	2023-11-03	EPI_ISL_18660333
Europe	A/Moscow/CRIE/220/2023	2023-12-06	EPI_ISL_18741985
Europe	A/France/GES-RELAB-IPP03585/2024	2024-02-13	EPI_ISL_18988394
Europe	A/Saint-Petersburg/RII-5789S/2023	2023-11-30	EPI_ISL_18660425
Europe	A/Denmark/1818/2023	2023-11-15	EPI_ISL_18660456
Europe	A/Romania/643/2023	2023-02-06	EPI_ISL_17317420
Europe	A/Croatia/HZJZ_6990/2024	2024-01-31	EPI_ISL_18972407
Europe	A/Germany/13911/2022	2022-12-29	EPI_ISL_16744569
Europe	A/England/225140331/2022	2022-12-16	EPI_ISL_16810064
Europe	A/Linkoping/3/2021	2021-12-14	EPI_ISL_9208155
Europe	A/Catalonia/NSVH101728470/2022	2022-01-15	EPI_ISL_9994937
Europe	A/England/706/2019	2019-12-11	EPI_ISL_459749
Europe	A/England/195140156/2019	2019-12-11	EPI_ISL_459762
Europe	A/England/195180526/2019	2019-12-18	EPI_ISL_459814
Europe	A/Catalonia/NSVH101705377/2021	2021-12-21	EPI_ISL_8882146
Europe	A/Ile_de_France/56276/2022	2022-11-22	EPI_ISL_16680827
Europe	A/Neath/3346/2019	2019-05-13	EPI_ISL_362658
Europe	A/England/221200239/2022	2022-03-15	EPI_ISL_13699509
Europe	A/Catalonia/NSVH101885819/2022	2022-08-04	EPI_ISL_14977287
Europe	A/England/75160383/2017	2017-12-14	EPI_ISL_298013
Europe	A/Netherlands/10534/2022	2022-03-17	EPI_ISL_11668898
Europe	A/Italy/13528/2022	2022-10-17	EPI_ISL_16486038
Europe	A/Catalonia/NSVH199823865/2022	2022-11-18	EPI_ISL_16027573
Europe	A/England/156/2019	2019-02-26	EPI_ISL_364755
Europe	A/England/223640311/2022	2022-09-01	EPI_ISL_15602033
Europe	A/England/225100364/2022	2022-12-13	EPI_ISL_16749480
Europe	A/Stockholm/29/2014	2014-11-18	EPI_ISL_169257
Europe	A/Netherlands/10876/2022	2022-03-30	EPI_ISL_12064236
Europe	A/Iceland/57472/2022	2022-10-29	EPI_ISL_16749940
Europe	A/Khmelnitsky/139/2017	2017-01-03	EPI_ISL_268364
Europe	A/Catalonia/NSVH171763457/2022	2022-09-14	EPI_ISL_15210599
Europe	A/Austria/1573737/2022	2022-12-09	EPI_ISL_16751038
Europe	A/Germany/8916/2019	2019-01-29	EPI_ISL_366955
Europe	A/Paris/2560/2019	2019-11-25	EPI_ISL_400344
Europe	A/Paris/2805/2016	2016-10-07	EPI_ISL_237250
Europe	A/Catalonia/NSVH172304949/2022	2022-09-13	EPI_ISL_15081655
Europe	A/England/70860419/2017	2017-02-18	EPI_ISL_270417
Europe	A/England/65160163/2016	2016-12-20	EPI_ISL_270443
Europe	A/England/70180239/2016	2016-12-30	EPI_ISL_270466
Europe	A/England/70400012/2017	2017-01-23	EPI_ISL_270498
Europe	A/Belgium/S2610/2022	2022-03-16	EPI_ISL_17211518
Europe	A/Germany/9669/2019	2019-04-10	EPI_ISL_369077
Europe	A/Berlin/145/2022	2022-09-15	EPI_ISL_15999257
Europe	A/Catalonia/NSVH100546808/2017	2017-01-03	EPI_ISL_15082384
Europe	A/Catalonia/NSVH32731/2014	2014-02-10	EPI_ISL_15082334
Europe	A/Catalonia/NSVH31186/2014	2014-02-07	EPI_ISL_15082333
Europe	A/England/224500534/2022	2022-10-26	EPI_ISL_16033006
Europe	A/Catalonia/NSVH534133421/2022	2022-12-13	EPI_ISL_16196738
Europe	A/Germany/13584/2022	2022-11-04	EPI_ISL_16491596
Europe	A/Germany/13577/2022	2022-11-09	EPI_ISL_16491589
Europe	A/Saint-Petersburg/RII-583S/2019	2019-12-24	EPI_ISL_402942
Europe	A/Catalonia/NSVH770251042/2022	2022-12-14	EPI_ISL_16459693
Europe	A/Murcia/4785/2022	2022-12-06	EPI_ISL_16591334
Europe	A/Tyva/129-03V/2021	2021-11-22	EPI_ISL_8694330
Europe	A/Sweden/150/2019	2019-12-17	EPI_ISL_404214
Europe	A/England/224700773/2022	2022-11-11	EPI_ISL_16100833
Europe	A/England/225260613/2022	2022-12-21	EPI_ISL_16886815
Europe	A/England/225281182/2022	2022-12-12	EPI_ISL_16886869
Europe	A/England/224560237/2022	2022-11-07	EPI_ISL_16100768
Europe	A/England/230180674/2022	2022-12-30	EPI_ISL_16886948
Europe	A/Rheinland-Pfalz/USAFSAM-13884/2022	2022-12-23	EPI_ISL_16920469
Europe	A/England/457/2019	2019-11-20	EPI_ISL_405152
Europe	A/Rheinland-Pfalz/USAFSAM-13838/2022	2022-12-14	EPI_ISL_16920145
Europe	A/Italy/9062/2019	2019-02-17	EPI_ISL_372674
Europe	A/France/ARA-HCL022213474401/2022	2022-12-21	EPI_ISL_16822763
Europe	A/France/ARA-HCL022215220201/2022	2022-12-24	EPI_ISL_16822824
Europe	A/France/ARA-HCL022215279901/2022	2022-12-24	EPI_ISL_16822827
Europe	A/Saint-Petersburg/RII698S/2016	2016-12-21	EPI_ISL_242596
Europe	A/France/ARA-HCL022218417301/2022	2022-12-30	EPI_ISL_16822963
Europe	A/Luxembourg/LNS6218442/2020	2019-12-17	EPI_ISL_406553
Europe	A/Denmark/3129/2022	2022-11-02	EPI_ISL_15972417
Europe	A/Catalonia/NSVH151195416/2022	2022-10-18	EPI_ISL_15579594
Europe	A/Denmark/221/2020	2020-01-13	EPI_ISL_407941
Europe	A/England/194920610/2019	2019-12-01	EPI_ISL_408289
Europe	A/Poland/PL09-2/2022	2022-12-09	EPI_ISL_16759924
Europe	A/Lisboa/578/2022	2022-10-04	EPI_ISL_16465247
Europe	A/Saint-Petersburg/RII-5509S/2021	2021-12-13	EPI_ISL_12107439
Europe	A/Sachsen/15/2022	2022-05-16	EPI_ISL_14925920
Europe	A/Valencia/07_1777_20190225	2019-02-25	EPI_ISL_377485
Europe	A/Ekaterinburg/21/2019	2019-03-14	EPI_ISL_377663
Europe	A/Madrid/HULP-061693784/2022	2022-11-28	EPI_ISL_16073954
Europe	A/Navarra/1248/2022	2022-03-09	EPI_ISL_11814324
Europe	A/England/224960417/2022	2022-12-06	EPI_ISL_16663889
Europe	A/Clermont-Ferrand/2635/2016	2016-12-17	EPI_ISL_247456
Europe	A/Lisboa/130/2022	2022-03-03	EPI_ISL_12142183
Europe	A/CastillaLaMancha/3901/2022	2022-10-07	EPI_ISL_15714689
Europe	A/Denmark/24/2022	2022-01-03	EPI_ISL_9488870
Europe	A/Catalonia/NSVH198243907/2022	2022-05-19	EPI_ISL_13027989
Europe	A/Catalonia/NSVH199821926/2022	2022-05-18	EPI_ISL_13027985
Europe	A/Stockholm/29/2017	2017-09-17	EPI_ISL_281232
Europe	A/England/64600021/2016	2016-11-14	EPI_ISL_248486
Europe	A/England/70160670/2016	2016-12-31	EPI_ISL_248543
Europe	A/Catalonia/NSVH741043295/2022	2022-04-26	EPI_ISL_12471315
Europe	A/Bretagne/451/2017	2017-01-06	EPI_ISL_249356
Europe	A/Karlstad/2/2021	2021-11-20	EPI_ISL_8377536
Europe	A/Netherlands/11619/2022	2022-05-17	EPI_ISL_13096503
Europe	A/England/191660601/2019	2019-04-14	EPI_ISL_514001
Europe	A/England/192180592/2019	2019-05-15	EPI_ISL_514047
Europe	A/Bayern/36/2020	2020-02-21	EPI_ISL_481440
Europe	A/Netherlands/10919/2022	2022-03-31	EPI_ISL_12212611
Europe	A/Bretagne/1543/2019	2019-03-04	EPI_ISL_350757
Europe	A/Catalonia/NSVH64536/2021	2021-11-04	EPI_ISL_6249842
Europe	A/Niedersachsen/51/2020	2020-02-11	EPI_ISL_482831
Europe	A/Albania/290518/2023	2023-01-04	EPI_ISL_17063694
Europe	A/Bretagne/999/2017	2017-02-14	EPI_ISL_253474
Europe	A/Cantabria/9788/2021	2021-11-15	EPI_ISL_9401947
Europe	A/Germany/13719/2022	2022-11-24	EPI_ISL_16572362
Europe	A/Sweden/10/2017	2017-01-04	EPI_ISL_253879
Europe	A/Sweden/13/2017	2017-01-05	EPI_ISL_253881
Europe	A/Sweden/12/2017	2017-01-11	EPI_ISL_253880
Europe	A/Netherlands/11505/2022	2022-04-22	EPI_ISL_12771092
Europe	A/England/44920021/2014	2014-11-28	EPI_ISL_188768
Europe	A/England/50200158/2014	2014-12-31	EPI_ISL_188841
Europe	A/Lisboa/1/2021	2021-10-26	EPI_ISL_9527945
Europe	A/CastillaLaMancha/2133/2022	2022-04-29	EPI_ISL_14509055
Europe	A/CastillaLaMancha/2602/2022	2022-05-25	EPI_ISL_14509075
Europe	A/France/PAC-HCL022167552701/2022	2022-09-16	EPI_ISL_16311712
Europe	A/Dijon/1832/2019	2019-03-21	EPI_ISL_353958
Europe	A/Bulgaria/857/2023	2023-01-17	EPI_ISL_16836656
Europe	A/Baden-Wuerttemberg/21/2022	2022-03-22	EPI_ISL_12839634
Europe	A/Berlin/67/2022	2022-04-05	EPI_ISL_12839658
Europe	A/Denmark/31/2022	2022-01-09	EPI_ISL_9988847
Europe	A/England/200181149/2019	2019-12-24	EPI_ISL_487038
Europe	A/Belgium/S0891/2022	2022-03-20	EPI_ISL_15364191
Europe	A/England/74920384/2017	2017-11-29	EPI_ISL_291034
Europe	A/Bulgaria/929/2023	2023-01-12	EPI_ISL_17100827
Europe	A/England/224280706/2022	2022-10-19	EPI_ISL_15888796
Europe	A/Halmstad/4/2019	2019-03-15	EPI_ISL_356844
Europe	A/Catalonia/NSVH531048558/2022	2022-11-03	EPI_ISL_15757914
Europe	A/Belgium/S0281/2019	2019-01-17	EPI_ISL_357163
Europe	A/Romania/17231/2022	2022-03-23	EPI_ISL_12809103
Europe	A/England/221520466/2022	2022-04-08	EPI_ISL_14021719
Europe	A/CastillaLaMancha/1547/2022	2022-03-24	EPI_ISL_12646201
Europe	A/CastillaLaMancha/2021/2022	2022-04-21	EPI_ISL_13531885
Europe	A/Hamburg/15/2022	2022-12-13	EPI_ISL_17038134
Europe	A/Catalonia/NSVH741053732/2023	2023-01-10	EPI_ISL_16546497
Europe	A/Baden-Wuerttemberg/136/2022	2022-11-15	EPI_ISL_17037868
Europe	A/Berlin/184/2022	2022-11-24	EPI_ISL_17037944
Europe	A/Germany/13938/2022	2022-12-07	EPI_ISL_16744132
Europe	A/Germany/13858/2022	2022-12-20	EPI_ISL_16743987
Europe	A/Netherlands/11943/2022	2022-12-13	EPI_ISL_16350764
Europe	A/Lisboa/35/2021	2021-12-22	EPI_ISL_11403037
NorthAmerica	A/Texas/357/2017	2017-12-18	EPI_ISL_360457
NorthAmerica	A/Michigan/135/2018	2018-01-16	EPI_ISL_360484
NorthAmerica	A/Michigan/129/2018	2018-01-15	EPI_ISL_360554
NorthAmerica	A/Nicaragua/9131_06/2017	2017-08-10	EPI_ISL_295075
NorthAmerica	A/Michigan/254/2018	2018-02-01	EPI_ISL_360657
NorthAmerica	A/Michigan/332/2018	2018-02-20	EPI_ISL_360742
NorthAmerica	A/Michigan/355/2018	2018-03-05	EPI_ISL_360788
NorthAmerica	A/Tennessee/46/2018	2018-02-09	EPI_ISL_360880
NorthAmerica	A/Wisconsin/233/2018	2018-01-26	EPI_ISL_361302
NorthAmerica	A/Wisconsin/280/2018	2018-01-30	EPI_ISL_361311
NorthAmerica	A/Wisconsin/350/2018	2018-02-06	EPI_ISL_361411
NorthAmerica	A/Wisconsin/356/2018	2018-02-07	EPI_ISL_361416
NorthAmerica	A/Wisconsin/388/2018	2018-02-12	EPI_ISL_361446
NorthAmerica	A/Pennsylvania/156/2018	2018-01-09	EPI_ISL_361720
NorthAmerica	A/Baltimore/0297/2017	2017-02-09	EPI_ISL_263450
NorthAmerica	A/Missouri/50/2018	2018-09-06	EPI_ISL_331549
NorthAmerica	A/South_Dakota/26/2019	2019-04-14	EPI_ISL_355656
NorthAmerica	A/Florida/68/2019	2019-05-08	EPI_ISL_377880
NorthAmerica	A/Iowa/77/2017	2017-12-17	EPI_ISL_298553
NorthAmerica	A/Illinois/57/2017	2017-12-10	EPI_ISL_298589
NorthAmerica	A/Arkansas/07/2014	2014-09-29	EPI_ISL_249813
NorthAmerica	A/Alaska/63/2015	2015-06-24	EPI_ISL_201205
NorthAmerica	A/Guatemala/9151/2015	2015-04-21	EPI_ISL_201243
NorthAmerica	A/Idaho/25/2015	2015-09-18	EPI_ISL_203581
NorthAmerica	A/Minnesota/55/2018	2018-11-03	EPI_ISL_335612
NorthAmerica	A/Idaho/29/2018	2018-11-18	EPI_ISL_338620
NorthAmerica	A/Minnesota/41/2017	2017-11-06	EPI_ISL_288510
NorthAmerica	A/Michigan/413/2018	2018-11-23	EPI_ISL_336484
NorthAmerica	A/California/22/2018	2018-01-03	EPI_ISL_300829
NorthAmerica	A/New_York/WC-LVD-15-027/2015	2015-02-23	EPI_ISL_235664
NorthAmerica	A/Virginia/NHRC-OID_FDX140173/2019	2019-02-05	EPI_ISL_366835
NorthAmerica	A/South_Dakota/53/2018	2018-11-27	EPI_ISL_336717
NorthAmerica	A/South_Dakota/57/2018	2018-12-14	EPI_ISL_341068
NorthAmerica	A/Wisconsin/59/2018	2018-02-04	EPI_ISL_303078
NorthAmerica	A/Montana/28/2014	2014-12-12	EPI_ISL_251116
NorthAmerica	A/New_Hampshire/32/2014	2014-12-08	EPI_ISL_250956
NorthAmerica	A/Mexico/2789/2014	2014-11-26	EPI_ISL_172731
NorthAmerica	A/Montana/01/2015	2015-01-06	EPI_ISL_251215
NorthAmerica	A/South_Carolina/8063/2019	2019-01-22	EPI_ISL_369806
NorthAmerica	A/Tennessee/29/2016	2016-10-25	EPI_ISL_239215
NorthAmerica	A/California/148/2016	2016-10-17	EPI_ISL_238739
NorthAmerica	A/Kentucky/14/2018	2018-02-20	EPI_ISL_320742
NorthAmerica	A/Michigan/111/2016	2016-11-04	EPI_ISL_239564
NorthAmerica	A/Mississippi/03/2015	2015-01-05	EPI_ISL_251216
NorthAmerica	A/Delaware/9032/2019	2019-03-19	EPI_ISL_372612
NorthAmerica	A/Puerto_Rico/21/2017	2017-06-16	EPI_ISL_274452
NorthAmerica	A/Idaho/42/2018	2018-12-31	EPI_ISL_349684
NorthAmerica	A/Nueva_Segovia/278/2017	2017-05-14	EPI_ISL_275942
NorthAmerica	A/Maine/21/2018	2018-03-19	EPI_ISL_321928
NorthAmerica	A/Honduras/444/2017	2017-06-27	EPI_ISL_277192
NorthAmerica	A/Texas/6983/2018	2018-01-04	EPI_ISL_376597
NorthAmerica	A/District_Of_Columbia/16/2018	2018-03-06	EPI_ISL_316785
NorthAmerica	A/Nicaragua/6866_14/2014	2014-10-08	EPI_ISL_279344
NorthAmerica	A/Alberta/RV0038/2016	2015-12-01	EPI_ISL_213966
NorthAmerica	A/Washington/92/2018	2018-04-06	EPI_ISL_314361
NorthAmerica	A/Alberta/RV2835/2018	2018-03-12	EPI_ISL_313500
NorthAmerica	A/Mexico/741/2018	2018-02-07	EPI_ISL_313502
NorthAmerica	A/Newfoundland/RV1805/2018	2018-02-05	EPI_ISL_313510
NorthAmerica	A/Michigan/115/2016	2016-11-17	EPI_ISL_248372
NorthAmerica	A/Michigan/351/2019	2019-03-27	EPI_ISL_380472
NorthAmerica	A/Michigan/364/2019	2019-03-29	EPI_ISL_380493
NorthAmerica	A/Texas/218/2019	2019-02-18	EPI_ISL_380899
NorthAmerica	A/Alabama/14/2019	2019-02-21	EPI_ISL_353678
NorthAmerica	A/Delaware/08/2017	2017-02-02	EPI_ISL_250004
NorthAmerica	A/Louisiana/05/2017	2017-01-30	EPI_ISL_256171
NorthAmerica	A/Montana/17/2017	2017-09-09	EPI_ISL_282895
NorthAmerica	A/Alaska/62/2017	2017-09-07	EPI_ISL_282898
NorthAmerica	A/Arkansas/22/2017	2017-10-08	EPI_ISL_284035
NorthAmerica	A/Minnesota/27/2015	2015-04-12	EPI_ISL_191713
NorthAmerica	A/Alaska/13/2015	2015-06-05	EPI_ISL_192712
NorthAmerica	A/Arizona/37/2016	2016-02-07	EPI_ISL_219142
NorthAmerica	A/North_Dakota/20/2016	2016-03-06	EPI_ISL_226803
NorthAmerica	A/Nevada/20/2017	2017-10-16	EPI_ISL_291682
NorthAmerica	A/Indiana/29/2017	2017-11-01	EPI_ISL_285724
NorthAmerica	A/Washington/42/2017	2017-01-03	EPI_ISL_286344
NorthAmerica	A/Washington/83/2017	2017-01-10	EPI_ISL_286369
NorthAmerica	A/Washington/107/2017	2017-01-12	EPI_ISL_286423
NorthAmerica	A/Wisconsin/283/2017	2017-03-20	EPI_ISL_287263
NorthAmerica	A/Wisconsin/295/2017	2017-03-23	EPI_ISL_287274
NorthAmerica	A/Michigan/141/2017	2017-02-13	EPI_ISL_287385
NorthAmerica	A/California/120/2017	2017-11-06	EPI_ISL_287606
NorthAmerica	A/Michigan/38/2015	2015-06-12	EPI_ISL_194978
NorthAmerica	A/Ohio/11/2019	2019-03-03	EPI_ISL_357832
NorthAmerica	A/Florida/27/2019	2019-02-27	EPI_ISL_354183
NorthAmerica	A/Delaware/09/2017	2017-02-15	EPI_ISL_255327
NorthAmerica	A/Arkansas/36/2017	2017-11-13	EPI_ISL_288454
NorthAmerica	A/Connecticut/36/2017	2017-11-19	EPI_ISL_288482
NorthAmerica	A/Montana/34/2017	2017-11-11	EPI_ISL_288520
NorthAmerica	A/Montana/39/2019	2019-07-19	EPI_ISL_491488
NorthAmerica	A/Alaska/72/2017	2017-11-24	EPI_ISL_288656
NorthAmerica	A/Missouri/42/2017	2017-11-25	EPI_ISL_288669
NorthAmerica	A/Mississippi/8466/2019	2019-02-04	EPI_ISL_387241
NorthAmerica	A/New_Mexico/11/2017	2017-02-28	EPI_ISL_259228
NorthAmerica	A/Pennsylvania/139/2017	2017-01-31	EPI_ISL_289334
NorthAmerica	A/Pennsylvania/153/2017	2017-02-04	EPI_ISL_289337
NorthAmerica	A/Pennsylvania/94/2017	2017-01-20	EPI_ISL_289382
NorthAmerica	A/Pennsylvania/145/2016	2016-12-28	EPI_ISL_289430
NorthAmerica	A/Colorado/28/2016	2016-03-30	EPI_ISL_224000
NorthAmerica	A/Georgia/47/2016	2016-03-29	EPI_ISL_224014
NorthAmerica	A/New_York/77/2016	2016-04-26	EPI_ISL_225107
NorthAmerica	A/Washington/29/2017	2017-02-27	EPI_ISL_257901
NorthAmerica	A/New_York/27/2016	2016-02-11	EPI_ISL_226822
NorthAmerica	A/Wisconsin/58/2018	2018-02-15	EPI_ISL_358387
NorthAmerica	A/Michigan/41/2018	2018-02-13	EPI_ISL_358404
NorthAmerica	A/Alabama/10/2017	2017-03-06	EPI_ISL_260385
NorthAmerica	A/New_York/A-WC-LVD-17-029/2017	2017-02-08	EPI_ISL_293392
NorthAmerica	A/Washington/127/2019	2019-02-06	EPI_ISL_359244
NorthAmerica	A/Michigan/173/2019	2019-02-28	EPI_ISL_359505
NorthAmerica	A/Wisconsin/210/2019	2019-03-04	EPI_ISL_359864
Asia	A/Keelung/0095/2016	2016-12-14	EPI_ISL_263422
Asia	A/Qatar/32-VI-23-0102983/2023	2023-10-14	EPI_ISL_18613494
Asia	A/Laos/3516/2017	2017-09-21	EPI_ISL_296495
Asia	A/Lopburi/217/2019	2019-04-24	EPI_ISL_390100
Asia	A/Bhutan/1382/2023	2023-05-08	EPI_ISL_18090807
Asia	A/KOBE/24278/2024	2024-10-29	EPI_ISL_19729249
Asia	A/India/Chandigarh-NIV2410536/2023	2023-08-09	EPI_ISL_18877093
Asia	A/Bangkok/P3155/2024	2024-08-15	EPI_ISL_19434120
Asia	A/Yunnan-Dali/1386/2017	2017-10-24	EPI_ISL_18681121
Asia	A/Yunnan-Linxiang/1636/2019	2019-07-20	EPI_ISL_18681169
Asia	A/Yunnan-Jinghong/11305/2019	2019-12-22	EPI_ISL_18681218
Asia	A/Yunnan-Chuxiong/348/2022	2022-09-02	EPI_ISL_18681278
Asia	A/Yunnan-Linxiang/132/2021	2021-03-12	EPI_ISL_18681265
Asia	A/Myanmar/18M212/2018	2018-09-26	EPI_ISL_332087
Asia	A/Myanmar/18M168/2018	2018-09-10	EPI_ISL_332080
Asia	A/Bangladesh/3008/2024	2024-03-13	EPI_ISL_19141263
Asia	A/Bangladesh/3190814013/2019	2019-08-10	EPI_ISL_398353
Asia	A/Singapore/MOH0053/2022	2022-09-26	EPI_ISL_16520238
Asia	A/Singapore/MOH0039/2022	2022-09-21	EPI_ISL_16520235
Asia	A/Shanghai/19211/2019	2019-01-15	EPI_ISL_366123
Asia	A/Bangladesh/911009/2020	2020-09-03	EPI_ISL_2932737
Asia	A/Chanthaburi/P1933/2023	2023-05-24	EPI_ISL_18093924
Asia	A/ABUDHABI/UAE/0005568/2022	2022-11-05	EPI_ISL_17995388
Asia	A/TOKYO/EIS10-560/2024	2024-08-11	EPI_ISL_19437629
Asia	A/TOKYO/EIS10-525/2024	2024-08-06	EPI_ISL_19437620
Asia	A/TOKYO/EIS10-444/2024	2024-07-24	EPI_ISL_19437599
Asia	A/GUNMA/50/2020	2020-02-26	EPI_ISL_498217
Asia	A/Philippines/1905/2024	2024-09-26	EPI_ISL_19668018
Asia	A/Shanghai/35/2017	2017-07-31	EPI_ISL_302555
Asia	A/Singapore/EN0858/2019	2019-11-11	EPI_ISL_401458
Asia	A/Bangkok/369/2023	2023-10-09	EPI_ISL_18784724
Asia	A/Cambodia/_INPH240252/2024	2024-07-16	EPI_ISL_19342135
Asia	A/Vietnam/211/2018	2018-09-07	EPI_ISL_341100
Asia	A/Malaysia/IMR-SARI0789/2023	2023-04-05	EPI_ISL_18457533
Asia	A/Hong_Kong/681/2018	2018-04-09	EPI_ISL_344857
Asia	A/Abu_Dhabi/17192/2023	2023-12-10	EPI_ISL_18784784
Asia	A/Shanghai-Baoshan/1881/2019	2019-11-11	EPI_ISL_402307
Asia	A/Ajman/17380/2023	2023-12-05	EPI_ISL_18785759
Asia	A/YOKOHAMA/139/2016	2016-11-12	EPI_ISL_240549
Asia	A/Singapore/GP2594/2016	2016-11-21	EPI_ISL_240786
Asia	A/Singapore/CGH0011/2016	2016-12-08	EPI_ISL_240785
Asia	A/TOKYO/41945/2015	2015-01-20	EPI_ISL_175313
Asia	A/Hunan-Hecheng/1382/2023	2023-04-14	EPI_ISL_18230454
Asia	A/Singapore/SGH0577/2023	2023-09-08	EPI_ISL_18853772
Asia	A/Hong_Kong/CUHK3048/2019	2019-03-05	EPI_ISL_18624096
Asia	A/ABUDHABI/UAE/0006320/2022	2022-11-11	EPI_ISL_18001641
Asia	A/Kyoto/14K007/2014	2014-12-15	EPI_ISL_176321
Asia	A/YAMAGATA/298/2023	2023-12-05	EPI_ISL_18952227
Asia	A/Taiwan/1074/2015	2015-10-28	EPI_ISL_210385
Asia	A/Bhutan/0996/2022	2022-09-06	EPI_ISL_16201346
Asia	A/Zhejiang-NH/1762/2022	2022-07-25	EPI_ISL_19609598
Asia	A/Kazakhstan/270/2023	2023-11-15	EPI_ISL_18856679
Asia	A/India/Aurangabad-QC_21_58/2021	2021-09-15	EPI_ISL_10828474
Asia	A/HongKong/3072/2023	2023-11-26	EPI_ISL_18856610
Asia	A/Laos/5350/2023	2023-11-28	EPI_ISL_18857298
Asia	A/Laos/3286/2016	2016-10-10	EPI_ISL_244846
Asia	A/Singapore/TT0998/2023	2023-11-27	EPI_ISL_19283562
Asia	A/Singapore/GP1174/2024	2024-01-16	EPI_ISL_19283590
Asia	A/ABUDHABI/UAE/0013641/2024	2024-08-02	EPI_ISL_19709640
Asia	A/Kazakhstan/927/2018	2018-03-01	EPI_ISL_311680
Asia	A/Ust-Kamenogorsk/2511/2024	2023-12-26	EPI_ISL_19186455
Asia	A/ABUDHABI/UAE/0006764/2022	2022-11-16	EPI_ISL_18006862
Asia	A/SAITAMA/30/2018	2018-01-22	EPI_ISL_311964
Asia	A/Singapore/MOH0128/2022	2022-10-12	EPI_ISL_16433745
Asia	A/Bangladesh/8003/2019	2019-05-20	EPI_ISL_378069
Asia	A/Pakistan/42/2023	2023-12-31	EPI_ISL_18957328
Asia	A/Pakistan/474/2024	2024-01-15	EPI_ISL_18957331
Asia	A/ABUDHABI/UAE/0016978/2024	2024-09-29	EPI_ISL_19711920
Asia	A/Afghanistan/5301/2021	2021-12-09	EPI_ISL_14863133
Asia	A/Hong_Kong/38/2019	2018-12-23	EPI_ISL_349722
Asia	A/OSAKA/51/2018	2018-02-13	EPI_ISL_315225
Asia	A/TOKYO/EIS11-116/2024	2024-11-17	EPI_ISL_19616613
Asia	A/Singapore/GP17328/2024	2024-10-28	EPI_ISL_19715127
Asia	A/Al_Musanaah/7234645/2023	2023-10-01	EPI_ISL_18798263
Asia	A/Singapore/GP10324/2023	2023-07-17	EPI_ISL_18831057
Asia	A/Bangladesh/5008/2015	2015-10-13	EPI_ISL_219105
Asia	A/Singapore/KK0929/2018	2018-08-14	EPI_ISL_350570
Asia	A/Hong_Kong/2293/2024	2024-08-07	EPI_ISL_19357130
Asia	A/Israel/R1817/2024	2024-01-28	EPI_ISL_19193781
Asia	A/Bangladesh/3030/2022	2022-07-16	EPI_ISL_16835596
Asia	A/Bhutan/1998/2022	2022-10-13	EPI_ISL_16835787
Asia	A/MIYAGI/36/2016	2016-02-29	EPI_ISL_222743
Asia	A/Lebanon/GIHSN-HCL023019208501/2022	2022-11-29	EPI_ISL_16868864
Asia	A/Singapore/GP0195/2018	2018-01-25	EPI_ISL_322073
Asia	A/Singapore/KK0422/2018	2018-05-07	EPI_ISL_322110
Asia	A/Nakhon_Phanom/F430/2025	2025-02-04	EPI_ISL_19753702
Asia	A/Bangkok/F282/2025	2025-01-23	EPI_ISL_19753678
Asia	A/Chiang_Rai/P3841/2022	2022-10-25	EPI_ISL_16608888
Asia	A/Nakhon_Phanom/P3646/2022	2022-10-07	EPI_ISL_16608857
Asia	A/Jiangsu-wuxi/0189/2018	2018-01-30	EPI_ISL_17625059
Asia	A/Shanghai/YP1587C1/2017	2017-07-25	EPI_ISL_19460485
Asia	A/Oman/CPHL_5243375/2024	2024-02-04	EPI_ISL_18969066
Asia	A/Shanghai/PD11334C2/2017	2017-08-08	EPI_ISL_19460323
Asia	A/Shanghai/FX1895C3/2016	2016-10-10	EPI_ISL_19460975
Asia	A/Laos/114/2020	2020-01-14	EPI_ISL_717655
Asia	A/Bangladesh/3190608009/2019	2019-06-15	EPI_ISL_390019
Asia	A/Bangladesh/1003/2019	2019-06-12	EPI_ISL_390181
Asia	A/Ningxia-Yuanzhou/1657/2016	2016-12-01	EPI_ISL_259165
Asia	A/Guangxi-Qinnan/1834/2019	2019-07-05	EPI_ISL_390680
Asia	A/Guangdong-Zhongshan/1591/2019	2019-07-01	EPI_ISL_390692
Asia	A/Bangladesh/3190608016/2019	2019-06-24	EPI_ISL_391167
Asia	A/Bangladesh/icddrb-1220712013/2022	2022-07-07	EPI_ISL_19462347
Asia	A/Singapore/NTF0107/2024	2024-02-26	EPI_ISL_19299258
Asia	A/Bangkok/P818/2024	2024-02-12	EPI_ISL_18939263
Asia	A/Abu_Dhabi/4116067/2022	2022-06-14	EPI_ISL_13892682
Asia	A/Tak/P1015/2024	2024-02-08	EPI_ISL_18939272
Oceania	A/Sydney/480/2022	2022-05-31	EPI_ISL_14819772
Oceania	A/Canberra/174/2022	2022-05-17	EPI_ISL_13984006
Oceania	A/South_Australia/99/2022	2022-05-30	EPI_ISL_13984039
Oceania	A/South_Australia/113/2022	2022-06-03	EPI_ISL_13984043
Oceania	A/Victoria/2661/2023	2023-09-21	EPI_ISL_18465631
Oceania	A/Sydney/29/2015	2015-04-09	EPI_ISL_288130
Oceania	A/Sydney/4/2015	2015-01-05	EPI_ISL_288155
Oceania	A/Victoria/6001/2015	2015-01-04	EPI_ISL_288163
Oceania	A/Victoria/5018/2014	2014-08-29	EPI_ISL_288180
Oceania	A/Perth/54/2019	2019-03-07	EPI_ISL_378568
Oceania	A/Victoria/580/2016	2016-08-09	EPI_ISL_289084
Oceania	A/Brisbane/165/2016	2016-07-31	EPI_ISL_289083
Oceania	A/South_Australia/2/2019	2019-01-04	EPI_ISL_389599
Oceania	A/Timor-Leste/133/2022	2022-03-23	EPI_ISL_13175661
Oceania	A/Brisbane/36/2018	2018-03-24	EPI_ISL_331890
Oceania	A/Newcastle/153/2017	2017-08-21	EPI_ISL_396345
Oceania	A/Perth/139/2017	2017-08-05	EPI_ISL_396427
Oceania	A/South_Australia/57/2018	2018-09-13	EPI_ISL_396561
Oceania	A/Sydney/20/2018	2018-02-16	EPI_ISL_396632
Oceania	A/Sydney/710/2017	2017-09-05	EPI_ISL_396747
Oceania	A/Sydney/9/2017	2017-01-19	EPI_ISL_396773
Oceania	A/Victoria/17/2018	2018-09-14	EPI_ISL_396807
Oceania	A/Queensland/IN000383/2024	2024-08-12	EPI_ISL_19500802
Oceania	A/Victoria/712/2017	2017-08-31	EPI_ISL_396919
Oceania	A/Christchurch/8/2022	2022-05-16	EPI_ISL_14225303
Oceania	A/Perth/82/2022	2022-06-06	EPI_ISL_14225327
Oceania	A/Perth/1126/2024	2024-10-03	EPI_ISL_19574504
Oceania	A/Queensland/IN000367/2024	2024-08-04	EPI_ISL_19500786
Oceania	A/Wellington/57/2023	2023-08-16	EPI_ISL_19141226
Oceania	A/Victoria/2/2022	2022-01-07	EPI_ISL_11499449
Oceania	A/Victoria/61/2024	2024-01-31	EPI_ISL_18955341
Oceania	A/Darwin/799/2024	2024-05-23	EPI_ISL_19234738
Oceania	A/Victoria/626/2024	2024-05-21	EPI_ISL_19267457
Africa	A/Kilifi/070/2016	2016-01-27	EPI_ISL_393727
Africa	A/Togo/645/2019	2019-05-22	EPI_ISL_393759
Africa	A/South_Africa/K056307/2023	2023-05-27	EPI_ISL_17982373
Africa	A/Nigeria/3975/2019	2019-06-27	EPI_ISL_443138
Africa	A/Congo/357/2018	2018-06-14	EPI_ISL_320349
Africa	A/South_Africa/R06535/2023	2023-06-05	EPI_ISL_18106152
Africa	A/Madagascar/03189/2024	2024-10-21	EPI_ISL_19687008
Africa	A/South_Africa/R06107/2023	2023-05-30	EPI_ISL_18106111
Africa	A/Togo/1830/2022	2022-09-18	EPI_ISL_16837138
Africa	A/BurkinaFaso/2070/2023	2023-09-25	EPI_ISL_19094178
Africa	A/South_Africa/R07483/2023	2023-06-23	EPI_ISL_18230433
Africa	A/Niger/2145/2022	2022-10-25	EPI_ISL_17100542
Africa	A/Tunisia/874/2024	2024-01-15	EPI_ISL_19296537
Africa	A/Cameroon/2500/2024	2024-03-14	EPI_ISL_19387043
Africa	A/Uganda/UVRI_MBA2099_2024	2023-11-19	EPI_ISL_19690405
Africa	A/SouthAfrica/PET28780/2023	2023-05-25	EPI_ISL_18551414
Africa	A/Cote_d_Ivoire/4122/2021	2021-12-12	EPI_ISL_12219446
Africa	A/Tanzania/751/2017	2017-03-25	EPI_ISL_270213
Africa	A/South_Africa/PATH-CERI-K062714/2024	2024-07-15	EPI_ISL_19331282
Africa	A/South_Africa/R04953/23	2023-05-08	EPI_ISL_18037511
Africa	A/Dakar/40/2023	2023-09-11	EPI_ISL_18856827
Africa	A/Togo/2116/2022	2022-10-12	EPI_ISL_16834343
Africa	A/South_Africa/5231/2016	2016-07-25	EPI_ISL_237481
Africa	A/Togo/159/2023	2023-02-03	EPI_ISL_17981148
NorthAmerica	A/Michigan/UOM10042600595/2021	2021-11-10	EPI_ISL_6902153
NorthAmerica	A/Iowa/19/2022	2022-04-01	EPI_ISL_12713507
NorthAmerica	A/Mississippi/02/2021	2021-11-10	EPI_ISL_7602510
NorthAmerica	A/Costa_Rica/4145/2022	2022-11-09	EPI_ISL_16384434
NorthAmerica	A/Texas/11668/2019	2019-12-01	EPI_ISL_428022
NorthAmerica	A/Michigan/HFHSL360150336/2022	2022-12-07	EPI_ISL_17401923
NorthAmerica	A/Michigan/UOM10045525937/2022	2022-05-16	EPI_ISL_15620957
NorthAmerica	A/Michigan/UOM10045391208/2022	2022-05-06	EPI_ISL_15621108
NorthAmerica	A/Michigan/UOM10045655748/2022	2022-05-23	EPI_ISL_13896414
NorthAmerica	A/Michigan/UOMMH28313/2022	2022-05-11	EPI_ISL_13896757
NorthAmerica	A/Michigan/UOM10042951851/2021	2021-12-02	EPI_ISL_16857312
NorthAmerica	A/Michigan/UOM-879222/2022	2022-12-14	EPI_ISL_18125280
NorthAmerica	A/Maryland/12338/2021	2021-10-07	EPI_ISL_14904508
NorthAmerica	A/New_York/PV63082/2022	2022-06-06	EPI_ISL_16044203
NorthAmerica	A/Michigan/UOM10050416830/2023	2023-03-21	EPI_ISL_17832919
NorthAmerica	A/Kansas/USAFSAM-13599/2022	2022-11-14	EPI_ISL_16883020
NorthAmerica	A/Saskatchewan/RV2454/2019	2019-10-02	EPI_ISL_400794
NorthAmerica	A/New_Brunswick/RV2465/2019	2019-10-08	EPI_ISL_413227
NorthAmerica	A/Puerto_Rico/09/2022	2022-04-17	EPI_ISL_13284061
NorthAmerica	A/District_Of_Columbia/07/2023	2023-02-07	EPI_ISL_17212762
NorthAmerica	A/Mississippi/13604/2022	2022-10-31	EPI_ISL_16491616
NorthAmerica	A/Arkansas/9172/2019	2019-03-21	EPI_ISL_501903
NorthAmerica	A/Oklahoma/9275/2019	2019-03-26	EPI_ISL_501971
NorthAmerica	A/Texas/USAFSAM-13650/2022	2022-10-20	EPI_ISL_16886671
NorthAmerica	A/Quebec/073/2022	2022-12-18	EPI_ISL_16755703
NorthAmerica	A/Michigan/UOM10044792010/2022	2022-03-30	EPI_ISL_16855949
NorthAmerica	A/Ontario/142/2022	2022-12-13	EPI_ISL_16755556
NorthAmerica	A/Michigan/UOM10048931852/2022	2022-12-16	EPI_ISL_17804617
NorthAmerica	A/Mexico/2814/2019	2019-10-16	EPI_ISL_404568
NorthAmerica	A/Michigan/UOM10044863125/2022	2022-04-04	EPI_ISL_16854719
NorthAmerica	A/Baltimore/JH-0470/2022	2022-10-31	EPI_ISL_15806331
NorthAmerica	A/Michigan/UOM10048577699/2022	2022-11-26	EPI_ISL_16869554
NorthAmerica	A/Michigan/UOM10042596092/2021	2021-11-10	EPI_ISL_6902130
NorthAmerica	A/Missouri/IVYD13J58D0/2022	2022-11-26	EPI_ISL_17018926
NorthAmerica	A/Baltimore/JH-160/2022	2022-01-11	EPI_ISL_14463457
NorthAmerica	A/Texas/12863/2022	2022-01-24	EPI_ISL_14927028
NorthAmerica	A/Texas/12872/2022	2022-02-08	EPI_ISL_14927035
NorthAmerica	A/Nicaragua/0805/2022	2022-03-31	EPI_ISL_13284281
NorthAmerica	A/Florida/20/2022	2022-01-20	EPI_ISL_12713580
NorthAmerica	A/Missouri/IVYW13J36Z4/2022	2022-03-17	EPI_ISL_14005339
NorthAmerica	A/Nevada/04/2022	2022-02-23	EPI_ISL_11533825
NorthAmerica	A/Pennsylvania/13/2022	2022-01-19	EPI_ISL_10827779
NorthAmerica	A/Saskatchewan/SKFLU282781/2022	2022-12-07	EPI_ISL_16266519
NorthAmerica	A/South_Carolina/12/2022	2022-11-07	EPI_ISL_16201417
NorthAmerica	A/South_Dakota/39/2022	2022-11-14	EPI_ISL_16201259
NorthAmerica	A/North_Dakota/23/2022	2022-11-15	EPI_ISL_16201586
NorthAmerica	A/British_Columbia/351/2022	2022-05-11	EPI_ISL_17413842
NorthAmerica	A/Missouri/13/2022	2022-03-08	EPI_ISL_12710485
NorthAmerica	A/Michigan/UOM10042722129/2021	2021-11-17	EPI_ISL_6862961
NorthAmerica	A/Michigan/UOM10042694595/2021	2021-11-16	EPI_ISL_6862912
NorthAmerica	A/Michigan/UOM10042603353/2021	2021-11-10	EPI_ISL_6902166
NorthAmerica	A/El_Salvador/6625/2022	2022-04-06	EPI_ISL_13580803
NorthAmerica	A/Baltimore/JH-217/2022	2022-05-06	EPI_ISL_14465867
NorthAmerica	A/Rhode_Island/01/2021	2021-11-03	EPI_ISL_7260328
NorthAmerica	A/Saskatchewan/SKFLU242536/2022	2022-10-25	EPI_ISL_18038183
NorthAmerica	A/USA/PV63077/2022	2022-06-06	EPI_ISL_18988850
NorthAmerica	A/Texas/12730/2022	2022-03-17	EPI_ISL_14931789
NorthAmerica	A/USA/PV01488/2018	2018-03-10	EPI_ISL_18989034
NorthAmerica	A/Michigan/UOM10049033876/2022	2022-12-23	EPI_ISL_17743860
NorthAmerica	A/Michigan/UOM150524133714/2018	2018-01-22	EPI_ISL_14925646
NorthAmerica	A/Oklahoma/12623/2022	2022-01-18	EPI_ISL_14906679
NorthAmerica	A/USA/PV02184/2018	2018-12-23	EPI_ISL_18989212
NorthAmerica	A/North_Dakota/12621/2022	2022-01-27	EPI_ISL_14906677
NorthAmerica	A/Texas/13088/2022	2022-04-20	EPI_ISL_14930600
NorthAmerica	A/Connecticut/08/2021	2021-12-17	EPI_ISL_9033407
NorthAmerica	A/Texas/13136/2022	2022-04-01	EPI_ISL_14930618
NorthAmerica	A/Texas/13165/2022	2022-04-09	EPI_ISL_14928790
NorthAmerica	A/Kansas/04/2021	2021-12-01	EPI_ISL_8813229
NorthAmerica	A/Costa_Rica/8098/2022	2022-06-06	EPI_ISL_14862720
NorthAmerica	A/New_York/RVTN703402003/2022	2022-04-16	EPI_ISL_14797562
NorthAmerica	A/Iowa/25/2022	2022-09-26	EPI_ISL_15715003
NorthAmerica	A/Michigan/UOM10046140921/2022	2022-06-23	EPI_ISL_16868644
NorthAmerica	A/Michigan/UOM10048881473/2022	2022-12-14	EPI_ISL_17551743
NorthAmerica	A/Baltimore/A0233/2017	2017-01-10	EPI_ISL_18043236
NorthAmerica	A/Michigan/UOM10048895359/2022	2022-12-15	EPI_ISL_17551755
NorthAmerica	A/Michigan/UOMCL21-590058/2021	2021-11-02	EPI_ISL_6901988
NorthAmerica	A/Baltimore/R0255/2017	2017-03-31	EPI_ISL_18043300
NorthAmerica	A/Michigan/UOM10048979418/2022	2022-12-20	EPI_ISL_17551827
NorthAmerica	A/South_Dakota/INBRE-02484/2022	2022-01-01	EPI_ISL_18042973
NorthAmerica	A/Baltimore/JH-0795/2022	2022-12-16	EPI_ISL_16766432
NorthAmerica	A/Michigan/UOMHS16865/2023	2023-02-17	EPI_ISL_18076724
NorthAmerica	A/Baltimore/JH-0684/2022	2022-11-26	EPI_ISL_16766277
NorthAmerica	A/Texas/13292/2022	2022-05-10	EPI_ISL_14056471
NorthAmerica	A/Mississippi/05/2021	2021-12-21	EPI_ISL_8814220
NorthAmerica	A/Nebraska/09/2021	2021-12-16	EPI_ISL_8813612
NorthAmerica	A/New_York/RVTNL4446593517871/2022	2022-04-27	EPI_ISL_16046064
NorthAmerica	A/California/58/2021	2021-12-23	EPI_ISL_11532844
NorthAmerica	A/Michigan/UOM10046833868/2022	2022-08-08	EPI_ISL_16045883
NorthAmerica	A/USA/PV03285/2019	2019-02-14	EPI_ISL_19028850
NorthAmerica	A/USA/PV00074/2017	2017-02-08	EPI_ISL_19029147
NorthAmerica	A/New_York/PV60523/2022	2022-05-07	EPI_ISL_17063796
NorthAmerica	A/New_York/PV60553/2022	2022-05-10	EPI_ISL_17063803
NorthAmerica	A/Hawaii/03/2023	2023-01-04	EPI_ISL_17100568
NorthAmerica	A/New_York/PV63016/2022	2022-05-25	EPI_ISL_17064307
NorthAmerica	A/Michigan/HFHSL361354932/2023	2023-01-16	EPI_ISL_17983251
NorthAmerica	A/New_York/PV81992/2022	2022-12-06	EPI_ISL_17065811
NorthAmerica	A/Michigan/HFHSL361113100/2023	2023-01-05	EPI_ISL_17983191
NorthAmerica	A/Michigan/UOM10048675634/2022	2022-12-02	EPI_ISL_16869664
NorthAmerica	A/New_York/PV42522/2021	2021-11-26	EPI_ISL_13101335
NorthAmerica	A/Michigan/HFHSL360265308/2022	2022-12-12	EPI_ISL_16935684
NorthAmerica	A/Colorado/04/2023	2023-01-01	EPI_ISL_17100196
NorthAmerica	A/Illinois/12/2023	2023-01-19	EPI_ISL_17100505
NorthAmerica	A/Wisconsin/17/2023	2023-02-03	EPI_ISL_17100228
NorthAmerica	A/Delaware/43/2023	2023-03-22	EPI_ISL_17625827
NorthAmerica	A/Iowa/16/2023	2023-01-22	EPI_ISL_17100321
NorthAmerica	A/Michigan/UOM10042736448/2021	2021-11-18	EPI_ISL_11399303
NorthAmerica	A/Michigan/08/2022	2022-02-03	EPI_ISL_11532946
NorthAmerica	A/Vermont/04/2023	2023-01-14	EPI_ISL_17102566
NorthAmerica	A/Michigan/HFHSL360126189/2022	2022-12-06	EPI_ISL_16872256
NorthAmerica	A/Illinois/13/2022	2022-03-31	EPI_ISL_12713243
NorthAmerica	A/Michigan/HFHSL360191778/2022	2022-12-08	EPI_ISL_16872389
NorthAmerica	A/Costa_Rica/7465/2019	2019-06-27	EPI_ISL_390109
NorthAmerica	A/Michigan/UOM10048820577/2022	2022-12-10	EPI_ISL_16872536
NorthAmerica	A/Michigan/104/2022	2022-12-22	EPI_ISL_17102369
NorthAmerica	A/Iowa/07/2022	2022-02-03	EPI_ISL_11533876
NorthAmerica	A/Ohio/12141/2020	2020-03-13	EPI_ISL_490912
SouthAmerica	A/Santa_Catarina/27051/2022	2022-11-13	EPI_ISL_16744616
SouthAmerica	A/Peru/02864Abgoo/2024	2024-05-06	EPI_ISL_19284419
SouthAmerica	A/Peru/3817/2017	2017-12-07	EPI_ISL_298379
SouthAmerica	A/Argentina/3092/2022	2022-07-08	EPI_ISL_15025089
SouthAmerica	A/Peru/LIM-INS-171/2024	2024-03-02	EPI_ISL_19530442
SouthAmerica	A/Peru/LIM-INS-170/2024	2024-02-29	EPI_ISL_19530441
SouthAmerica	A/Paraguay/0247/2019	2019-05-12	EPI_ISL_378078
SouthAmerica	A/Sete_Lagoas/311014855/2021	2021-12-11	EPI_ISL_18810462
SouthAmerica	A/Punta_Arenas/108822/2018	2018-12-24	EPI_ISL_339719
SouthAmerica	A/Rancagua/71317/2022	2022-06-04	EPI_ISL_14862740
SouthAmerica	A/Distrito_Federal/2297/2021	2021-12-28	EPI_ISL_18909348
SouthAmerica	A/Peru/3943/2022	2022-01-14	EPI_ISL_15288578
SouthAmerica	A/Santiago/55878/2018	2018-07-06	EPI_ISL_346996
SouthAmerica	A/Concepcion/77772/2018	2018-08-27	EPI_ISL_347059
SouthAmerica	A/Argentina/2163/2017	2017-07-06	EPI_ISL_281541
SouthAmerica	A/Peru/0216/2016	2016-06-14	EPI_ISL_239673
SouthAmerica	A/Temuco/50233/2016	2016-07-13	EPI_ISL_232534
SouthAmerica	A/ALAGOAS/CEVI_2201225/2022	2022-11-28	EPI_ISL_18746762
SouthAmerica	A/Bolivia/586/2019	2019-05-22	EPI_ISL_363949
SouthAmerica	A/Peru/TAC-INS-262/2024	2024-05-24	EPI_ISL_19648390
SouthAmerica	A/Argentina/11093/2014	2014-07-01	EPI_ISL_167909
SouthAmerica	A/Amazonas/030985-IEC/2024	2024-06-21	EPI_ISL_19371116
SouthAmerica	A/SAO_PAULO/CEVI_24001559/2024	2024-05-24	EPI_ISL_19240599
SouthAmerica	A/Santa_Catarina/8530/2024	2024-03-07	EPI_ISL_19290441
SouthAmerica	A/Argentina/103/2024	2024-05-04	EPI_ISL_19208734
SouthAmerica	A/Vina_Del_Mar/47324/2019	2019-05-23	EPI_ISL_367542
SouthAmerica	A/Sao_Paulo/IAL/C8564/2021	2021-12-30	EPI_ISL_8936827
SouthAmerica	A/Antofagasta/22102/2024	2024-03-13	EPI_ISL_19161148
SouthAmerica	A/Colombia/5021/2022	2022-12-01	EPI_ISL_16835849
SouthAmerica	A/Calama/29437/2022	2022-01-26	EPI_ISL_14853328
SouthAmerica	A/Iquique/29760/2022	2022-01-19	EPI_ISL_14853338
SouthAmerica	A/Rio_de_Janeiro/61953/2021	2021-12-01	EPI_ISL_8152069
SouthAmerica	A/Santiago/70910/2015	2015-10-02	EPI_ISL_207407
SouthAmerica	A/Antofagasta/61429/2022	2022-05-13	EPI_ISL_16770479
SouthAmerica	A/Linares/50737/2024	2024-06-26	EPI_ISL_19375961
SouthAmerica	A/Para/022514-IEC/2024	2024-05-02	EPI_ISL_19277371
SouthAmerica	A/Mato_Grosso_do_Sul/IAL/500854697/2024	2024-03-19	EPI_ISL_19179113
SouthAmerica	A/Concepcion/44019/2018	2018-05-21	EPI_ISL_322145
SouthAmerica	A/Brazil/SP-LEIAL4033/2024	2024-12-06	EPI_ISL_19672762
SouthAmerica	A/Amazonas/012301-IEC/2024	2024-02-28	EPI_ISL_19082963
SouthAmerica	A/Valdivia/60108/2024	2024-07-23	EPI_ISL_19411108
SouthAmerica	A/ALAGOAS/CEVI_2200165/2021	2021-12-20	EPI_ISL_19116577
SouthAmerica	A/Argentina/1364/2019	2019-07-02	EPI_ISL_389998
SouthAmerica	A/Argentina/1334/2017	2017-06-16	EPI_ISL_275748
SouthAmerica	A/RioGrandedoNorte/020888-IEC/2024	2024-04-22	EPI_ISL_19281510
SouthAmerica	A/Sao_Paulo/IAL/C6475/2021	2021-11-23	EPI_ISL_7173897
SouthAmerica	A/Sao_Paulo/IAL/C9024/2022	2022-02-10	EPI_ISL_11204861
SouthAmerica	A/Sao_Paulo/IAL/C9013/2022	2022-01-12	EPI_ISL_11204853
SouthAmerica	A/Sao_Paulo/IAL/C8637/2022	2022-01-06	EPI_ISL_9271645
SouthAmerica	A/Santiago/43107/2024	2024-05-28	EPI_ISL_19331877
SouthAmerica	A/Peru/5443/2023	2023-05-31	EPI_ISL_18021235
SouthAmerica	A/Peru/LIM-UPCH-4343/2024	2024-03-19	EPI_ISL_19086251
SouthAmerica	A/SAO_PAULO/CEVI_24000936/2024	2024-04-12	EPI_ISL_19479812
SouthAmerica	A/Bolivia/18559VIR/2022	2022-04-07	EPI_ISL_13892742
SouthAmerica	A/Mato_Grosso_do_Sul/IAL/500879555/2024	2024-05-09	EPI_ISL_19545219
SouthAmerica	A/SaoPaulo/0002-IBTEC/2022	2022-08-09	EPI_ISL_18005722
NorthAmerica	A/Colorado/ISC-1349/2024	2024-11-09	EPI_ISL_19628510
NorthAmerica	A/Kentucky/18/2025	2025-01-27	EPI_ISL_19759142
NorthAmerica	A/Indiana/15/2025	2025-02-03	EPI_ISL_19759115
NorthAmerica	A/Delaware/19/2025	2025-01-27	EPI_ISL_19759273
NorthAmerica	A/Hawaii/ISC-1002/2025	2025-01-22	EPI_ISL_19760026
NorthAmerica	A/Wisconsin/NIRC-IS-1009/2024	2024-10-30	EPI_ISL_19628575
NorthAmerica	A/Texas/ISC-1370/2025	2025-02-09	EPI_ISL_19759850
NorthAmerica	A/Washington/S27110/2019	2019-03-20	EPI_ISL_19596728
NorthAmerica	A/Washington/S27389/2019	2019-11-21	EPI_ISL_19596696
NorthAmerica	A/Nevada/09/2025	2025-01-06	EPI_ISL_19727557
NorthAmerica	A/Washington/S27185/2019	2019-03-09	EPI_ISL_19597115
NorthAmerica	A/Washington/S27164/2019	2019-03-12	EPI_ISL_19597111
NorthAmerica	A/Washington/S27059/2019	2019-03-26	EPI_ISL_19597158
NorthAmerica	A/Washington/S27395/2019	2019-04-11	EPI_ISL_19597231
NorthAmerica	A/Washington/S27343/2019	2019-02-10	EPI_ISL_19597195
NorthAmerica	A/Manitoba/RV02959/2024	2024-04-15	EPI_ISL_19138547
NorthAmerica	A/Manitoba/RV02673/2024	2024-04-06	EPI_ISL_19138522
NorthAmerica	A/Michigan/MIS-L375645863/2024	2024-03-27	EPI_ISL_19073190
NorthAmerica	A/Georgia/15058/2025	2025-01-10	EPI_ISL_19728915
NorthAmerica	A/British_Columbia/PHL-1824/2024	2024-06-19	EPI_ISL_19303681
NorthAmerica	A/Costa_Rica/INC-0607-821613/2024	2024-01-31	EPI_ISL_19271034
NorthAmerica	A/Washington/107/2022	2022-04-20	EPI_ISL_19172838
NorthAmerica	A/Wisconsin/128/2022	2022-01-09	EPI_ISL_19172854
NorthAmerica	A/British_Columbia/PHL-1903/2024	2024-07-12	EPI_ISL_19533416
NorthAmerica	A/California/201/2022	2022-03-25	EPI_ISL_19173078
NorthAmerica	A/Mexico_City/INER-INF_017/2022	2022-01-03	EPI_ISL_19566937
NorthAmerica	A/California/LACPHL-INF01146/2024	2024-12-12	EPI_ISL_19730658
NorthAmerica	A/California/LACPHL-INF00456/2024	2024-08-08	EPI_ISL_19370776
NorthAmerica	A/Mexico_City/INER-INF_130/2022	2024-05-06	EPI_ISL_19567601
NorthAmerica	A/Michigan/UM-CL24-590348/2024	2024-02-21	EPI_ISL_19207608
NorthAmerica	A/Colorado/ISC-1114/2024	2024-03-10	EPI_ISL_19109722
NorthAmerica	A/Michigan/MIS-L377416897/2024	2024-05-17	EPI_ISL_19700070
NorthAmerica	A/Michigan/UM-10062200976/2025	2025-02-05	EPI_ISL_19765661
NorthAmerica	A/Michigan/UM-10061517252/2024	2024-12-28	EPI_ISL_19699867
NorthAmerica	A/Tennessee/IVY-G43S28D7/2024	2024-04-11	EPI_ISL_19699942
NorthAmerica	A/Wisconsin/198/2024	2024-12-18	EPI_ISL_19667893
NorthAmerica	A/Wisconsin/200/2024	2024-12-20	EPI_ISL_19667871
NorthAmerica	A/Iowa/140/2024	2024-12-16	EPI_ISL_19667904
NorthAmerica	A/Michigan/UM-10062128570/2025	2025-01-31	EPI_ISL_19765802
NorthAmerica	A/Delaware/23/2024	2024-02-08	EPI_ISL_19012883
NorthAmerica	A/New_York/47/2024	2024-02-18	EPI_ISL_19012793
NorthAmerica	A/Idaho/30/2024	2024-02-23	EPI_ISL_19216889
NorthAmerica	A/Oregon/16/2024	2024-02-15	EPI_ISL_19012816
NorthAmerica	A/Canada/ABPHL-1086/2024	2024-03-07	EPI_ISL_19734369
NorthAmerica	A/Canada/ABPHL-1144/2024	2024-02-27	EPI_ISL_19734426
NorthAmerica	A/Manitoba/RV05030/2024	2024-11-13	EPI_ISL_19603932
NorthAmerica	A/Connecticut/15352/2025	2025-02-10	EPI_ISL_19767355
NorthAmerica	A/San_Agustin_Acasaguastlan/FLU-0276/2024	2024-08-30	EPI_ISL_19439693
NorthAmerica	A/Minnesota/120/2024	2024-10-04	EPI_ISL_19539214
NorthAmerica	A/Michigan/UM-10055035759/2023	2023-12-19	EPI_ISL_18851799
NorthAmerica	A/Michigan/UM-10055178046/2023	2023-12-29	EPI_ISL_18851895
NorthAmerica	A/Louisiana/23/2023	2023-12-12	EPI_ISL_18919799
NorthAmerica	A/Colorado/ISC-1256/2024	2024-06-15	EPI_ISL_19377330
NorthAmerica	A/North_Dakota/37/2024	2024-03-12	EPI_ISL_19083054
NorthAmerica	A/Manitoba/RV00060/2025	2025-01-07	EPI_ISL_19707017
NorthAmerica	A/Missouri/122/2024	2024-08-07	EPI_ISL_19445433
NorthAmerica	A/West_Virginia/55/2024	2024-08-01	EPI_ISL_19445392
NorthAmerica	A/Massachusetts/BI_WH-20942/2024	2024-02-09	EPI_ISL_19740951
NorthAmerica	A/Colorado/ISC-1074/2024	2024-01-23	EPI_ISL_19086187
NorthAmerica	A/California/143/2023	2023-12-14	EPI_ISL_18857118
NorthAmerica	A/Kentucky/12/2024	2024-02-05	EPI_ISL_18989362
NorthAmerica	A/Colorado/115/2024	2024-06-02	EPI_ISL_19284343
NorthAmerica	A/Colorado/116/2024	2024-06-02	EPI_ISL_19284317
NorthAmerica	A/Wisconsin/99/2024	2024-06-17	EPI_ISL_19284216
NorthAmerica	A/Manitoba/RV00870/2025	2025-01-31	EPI_ISL_19742889
NorthAmerica	A/New_York/PV154131/2024	2024-08-22	EPI_ISL_19480737
NorthAmerica	A/Canada/NovaScotia/32076/2022	2022-12-05	EPI_ISL_18661942
NorthAmerica	A/Canada/NovaScotia/32089/2022	2022-12-06	EPI_ISL_18661970
NorthAmerica	A/Utah/14/2024	2024-02-01	EPI_ISL_18990431
NorthAmerica	A/Minnesota/ISC-1108/2023	2023-12-16	EPI_ISL_18990264
NorthAmerica	A/Minnesota/ISC-1021/2024	2024-01-16	EPI_ISL_18990270
NorthAmerica	A/California/GKISBBBF23637/2025	2025-01-15	EPI_ISL_19777896
NorthAmerica	A/California/LACPHL-INF00574/2024	2024-10-21	EPI_ISL_19548535
NorthAmerica	A/Louisiana/24/2024	2024-12-30	EPI_ISL_19745261
NorthAmerica	A/New_York/227/2024	2024-12-24	EPI_ISL_19745353
NorthAmerica	A/Florida/ISC-1119/2025	2025-01-27	EPI_ISL_19746182
NorthAmerica	A/British_Columbia/RV00921/2023	2023-09-06	EPI_ISL_18894710
NorthAmerica	A/British_Columbia/RV01397/2023	2023-11-10	EPI_ISL_18894726
NorthAmerica	A/British_Columbia/PHL-2178/2024	2024-12-06	EPI_ISL_19713699
NorthAmerica	A/British_Columbia/PHL-2236/2025	2025-01-04	EPI_ISL_19713667
NorthAmerica	A/New_York/PX16247/2025	2025-01-22	EPI_ISL_19746525
NorthAmerica	A/British_Columbia/PHL-104/2022	2022-06-19	EPI_ISL_18665668
NorthAmerica	A/British_Columbia/PHL-1352/2023	2023-09-21	EPI_ISL_18666018
NorthAmerica	A/Manitoba/RV01429-25/2025	2025-02-18	EPI_ISL_19780241
NorthAmerica	A/California/LACPHL-INF00556/2024	2024-10-13	EPI_ISL_19519506
NorthAmerica	A/British_Columbia/RV03440/2024	2024-05-07	EPI_ISL_19191967
NorthAmerica	A/Arizona/ASU107448A/2024	2024-01-08	EPI_ISL_18930339
NorthAmerica	A/MIXCO/FLU-0031/2024	2024-02-21	EPI_ISL_19094553
NorthAmerica	A/Missouri/127/2024	2024-10-18	EPI_ISL_19587020
NorthAmerica	A/Georgia/68/2024	2024-05-29	EPI_ISL_19259391
NorthAmerica	A/Utah/2053543/2024	2024-12-19	EPI_ISL_19686251
NorthAmerica	A/California/LACPHL-INF00962/2024	2024-11-29	EPI_ISL_19688246
NorthAmerica	A/California/LACPHL-INF00959/2024	2024-11-23	EPI_ISL_19688243
NorthAmerica	A/Michigan/UM-10056127327/2024	2024-02-22	EPI_ISL_19131702
NorthAmerica	A/Massachusetts/IVY-G43R76Z5/2024	2024-01-24	EPI_ISL_19131788
NorthAmerica	A/Colorado/14923/2024	2024-04-23	EPI_ISL_19196932
NorthAmerica	A/Michigan/UM-10061795055/2025	2025-01-14	EPI_ISL_19721339
NorthAmerica	A/Michigan/UM-10062009307/2025	2025-01-26	EPI_ISL_19754545
NorthAmerica	A/Arizona/IVY-G25X93X0/2024	2024-12-16	EPI_ISL_19754576
NorthAmerica	A/Virginia/14842/2024	2024-03-05	EPI_ISL_19034279
NorthAmerica	A/Chiquimula/FLU-0175/2024	2024-07-23	EPI_ISL_19331981
NorthAmerica	A/Florida/ISC-1014/2025	2025-01-11	EPI_ISL_19725772
NorthAmerica	A/New_Mexico/34/2024	2024-04-15	EPI_ISL_19168478
NorthAmerica	A/Florida/ISC-1044/2025	2025-01-12	EPI_ISL_19726188
NorthAmerica	A/Florida/ISC-1376/2024	2024-12-28	EPI_ISL_19726196
NorthAmerica	A/Alabama/15276/2025	2025-02-04	EPI_ISL_19758768
NorthAmerica	A/Nicaragua/8628_03/2016	2016-11-11	CY256970.1

## Sheet: Victoria
Continent	Isolate_Name	Collection_Date	Isolate_ID
Oceania	B/Brisbane/60/2008	2008-08-04	EPI_ISL_246489
NorthAmerica	B/Colorado/06/2017_BX-71	2017-01-01	EPI_ISL_293522
NorthAmerica	B/Washington/02/2019	2019-01-19	EPI_ISL_362540
Europe	B/Austria/1359417/2021	2021-01-09	EPI_ISL_1519459
NorthAmerica	B/Florida/64/2016	2016-05-12	EPI_ISL_229422
Europe	B/Catalonia/NSVH199824944/2023	2023-03-15	EPI_ISL_17400146
Africa	B/Congo/9751/2019	2019-12-18	EPI_ISL_491896
Asia	B/Myanmar/21M023/2021	2021-11-09	EPI_ISL_13631829
Europe	B/Sweden/37/2020	2020-02-18	EPI_ISL_426612
NorthAmerica	B/Michigan/36/2017	2017-04-10	EPI_ISL_262786
Oceania	B/Brisbane/46/2015	2015-04-28	EPI_ISL_219054
NorthAmerica	B/North_Carolina/30/2017	2017-12-27	EPI_ISL_295941
Asia	B/Laos/0406/2016	2016-02-09	EPI_ISL_225031
NorthAmerica	B/Wisconsin/119/2020	2020-01-22	EPI_ISL_2557452
NorthAmerica	B/Indiana/07/2019	2019-08-28	EPI_ISL_391349
NorthAmerica	B/Texas/64/2019	2019-11-05	EPI_ISL_2557730
NorthAmerica	B/Texas/125/2019	2019-11-26	EPI_ISL_2557729
NorthAmerica	B/Pennsylvania/64/2019	2019-12-12	EPI_ISL_2557696
NorthAmerica	B/Texas/107/2019	2019-11-19	EPI_ISL_2557724
NorthAmerica	B/Texas/78/2019	2019-11-11	EPI_ISL_2557845
Asia	B/Bangladesh/1159/2019	2019-03-07	EPI_ISL_362452
NorthAmerica	B/Arkansas/11712/2020	2020-02-04	EPI_ISL_428066
NorthAmerica	B/Michigan/32/2020	2020-01-22	EPI_ISL_2557963
NorthAmerica	B/Wisconsin/115/2020	2020-01-22	EPI_ISL_2557974
NorthAmerica	B/Michigan/15/2020	2020-01-14	EPI_ISL_2557972
Asia	B/Japan/11751/2020	2020-01-24	EPI_ISL_428105
Europe	B/Netherlands/10137/2023	2023-01-20	EPI_ISL_16812437
NorthAmerica	B/Florida/59/2019	2019-09-24	EPI_ISL_395503
Asia	B/Qinghai-Gangcha/1226/2018	2018-05-03	EPI_ISL_330068
Asia	B/Singapore/TT0003/2021	2021-08-11	EPI_ISL_7834045
Europe	B/Iceland/63171/2022	2022-12-12	EPI_ISL_16681613
Europe	B/England/224500525/2022	2022-10-24	EPI_ISL_16616043
Africa	B/Nigeria/3385/2018	2018-01-29	EPI_ISL_330537
Africa	B/Nigeria/3387/2018	2018-02-07	EPI_ISL_330536
NorthAmerica	B/Honduras/7950/2016	2016-05-09	EPI_ISL_232243
SouthAmerica	B/Peru/74/2016	2016-04-05	EPI_ISL_232296
Africa	B/South_Africa/5516/2016	2016-06-03	EPI_ISL_232315
Asia	B/Ulaanbaatar/1865/2016	2016-04-05	EPI_ISL_232318
Asia	B/Ulaanbaatar/1913/2016	2016-04-11	EPI_ISL_232322
SouthAmerica	B/Paraguay/7755/2016	2016-06-02	EPI_ISL_232328
Asia	B/Maldives/1014/2018	2018-06-18	EPI_ISL_331007
Europe	B/Murcia/9711/2021	2021-11-09	EPI_ISL_6917472
NorthAmerica	B/Texas/25/2019	2019-05-14	EPI_ISL_364214
Oceania	B/Darwin/7/2019	2019-02-26	EPI_ISL_364619
Asia	B/Hayma/72211271/2022	2022-10-02	EPI_ISL_15929447
Asia	B/Sri_Lanka/22/2016	2016-08-04	EPI_ISL_233783
Asia	B/Bahrain/6/2020	2020-01-05	EPI_ISL_584089
Asia	B/Laos/F2095/2022	2022-07-25	EPI_ISL_15503775
NorthAmerica	B/California/20/2017	2017-04-07	EPI_ISL_267494
NorthAmerica	B/Arizona/20/2017	2017-04-24	EPI_ISL_266878
NorthAmerica	B/Utah/29/2017	2017-05-10	EPI_ISL_266895
NorthAmerica	B/Montana/11/2020	2020-03-14	EPI_ISL_424801
Europe	B/Romania/548646/2023	2023-03-17	EPI_ISL_17634286
NorthAmerica	B/California/12048/2020	2020-02-20	EPI_ISL_463840
NorthAmerica	B/Montana/12073/2020	2020-03-03	EPI_ISL_463863
Asia	B/Hong_Kong/1121/2017	2017-12-17	EPI_ISL_300135
NorthAmerica	B/Florida/25/2019	2019-06-12	EPI_ISL_365717
SouthAmerica	B/Colombia/8954/2016	2016-06-29	EPI_ISL_234651
Asia	B/Bangladesh/0021/2019	2019-04-20	EPI_ISL_365729
Europe	B/Luxembourg/LNS4516165/2023	2023-01-31	EPI_ISL_17503669
Europe	B/Luxembourg/LNS4597524/2023	2023-01-27	EPI_ISL_17503690
Africa	B/Cote_D_Ivoire/1917/2017	2017-11-06	EPI_ISL_300282
NorthAmerica	B/Florida/46/2017	2017-03-25	EPI_ISL_267529
Asia	B/Singapore/EN0525/2019	2019-07-09	EPI_ISL_398637
Europe	B/Serbia/8810/2022	2022-12-12	EPI_ISL_17699966
Asia	B/Kyrgyzstan/700/2017	2017-01-22	EPI_ISL_267641
Europe	B/Catalonia/NSVH534135747/2023	2023-02-16	EPI_ISL_17045257
Europe	B/Catalonia/NSVH198266885/2023	2023-02-10	EPI_ISL_17045267
NorthAmerica	B/Idaho/12/2019	2019-10-28	EPI_ISL_398894
NorthAmerica	B/Florida/67/2019	2019-11-01	EPI_ISL_398907
Asia	B/Bahrain/3759/2021	2021-01-07	EPI_ISL_1296478
Europe	B/Saint-Petersburg/RII-11173S/2023	2023-02-06	EPI_ISL_17700511
Europe	B/Saint-Petersburg/RII-11660S/2023	2023-02-10	EPI_ISL_17700522
Europe	B/Catalonia/NSVH199824628/2023	2023-02-15	EPI_ISL_17045221
Europe	B/Perm/286-b22V/2023	2023-02-03	EPI_ISL_17406257
Europe	B/Vologda/102-5V/2022	2022-11-18	EPI_ISL_17406256
Europe	B/Netherlands/11974/2022	2022-12-22	EPI_ISL_16390256
NorthAmerica	B/Florida/37/2017	2017-04-13	EPI_ISL_268485
Europe	B/Lithuania/48627/2022	2022-11-22	EPI_ISL_16587119
Asia	B/Yunnan-Chuxiong/11569/2019	2019-06-03	EPI_ISL_367011
NorthAmerica	B/Wisconsin/38/2017	2017-05-17	EPI_ISL_268864
NorthAmerica	B/Illinois/37/2017	2017-04-04	EPI_ISL_268885
NorthAmerica	B/Florida/80/2017	2017-05-27	EPI_ISL_268926
Europe	B/Baleares/231/2023	2023-01-10	EPI_ISL_16914953
Asia	B/Bhutan/0221/2019	2019-09-11	EPI_ISL_400174
Europe	B/Baleares/77/2023	2023-01-04	EPI_ISL_16914990
NorthAmerica	B/Florida/69/2019	2019-11-11	EPI_ISL_400197
NorthAmerica	B/California/63/2019	2019-11-16	EPI_ISL_400210
Asia	B/Singapore/SAR1316/2022	2022-01-12	EPI_ISL_13835110
Asia	B/Singapore/TT0476/2017	2017-04-28	EPI_ISL_269670
SouthAmerica	B/Venezuela/01/2016	2016-04-12	EPI_ISL_236903
Asia	B/Laos/3904/2016	2016-11-07	EPI_ISL_270022
Europe	B/Paris/04275/2023	2023-02-13	EPI_ISL_17309653
Asia	B/Guangxi-Haicheng/1604/2021	2021-07-23	EPI_ISL_4169522
NorthAmerica	B/Wisconsin/50/2017	2017-04-01	EPI_ISL_270132
NorthAmerica	B/Wisconsin/57/2017	2017-04-13	EPI_ISL_270139
NorthAmerica	B/North_Carolina/13/2019	2019-11-21	EPI_ISL_404678
NorthAmerica	B/Maine/08/2018	2018-02-07	EPI_ISL_303013
NorthAmerica	B/North_Carolina/06/2018	2018-01-30	EPI_ISL_303058
Europe	B/Bretagne/03598/2023	2023-02-07	EPI_ISL_17080614
Africa	B/Kilifi/045/2016	2016-08-15	EPI_ISL_336324
Africa	B/Kilifi/090/2016	2016-06-29	EPI_ISL_336369
Africa	B/Kilifi/116/2016	2016-03-07	EPI_ISL_336395
NorthAmerica	B/El_Salvador/890/2018	2018-10-22	EPI_ISL_336401
NorthAmerica	B/Honduras/3472/2018	2018-11-08	EPI_ISL_336448
Asia	B/Jiangxi-Zhanggong/539/2021	2021-03-31	EPI_ISL_2695978
Asia	B/SHIGA/12/2020	2020-02-07	EPI_ISL_500495
Asia	B/UTSUNOMIYA/247/2020	2020-02-25	EPI_ISL_500490
Asia	B/Shanghai-Jingan/11943/2019	2019-11-03	EPI_ISL_402289
Asia	B/Anhui-Xiangshan/1526/2019	2019-06-04	EPI_ISL_402339
Asia	B/Shanghai-Pudongxin/11420/2019	2019-09-04	EPI_ISL_402347
Asia	B/Guangdong-Chikan/1261/2021	2021-03-29	EPI_ISL_2696084
Asia	B/Hubei-Echeng/1322/2021	2021-02-18	EPI_ISL_2696140
Asia	B/Jiangxi-Yushui/1133/2021	2021-02-02	EPI_ISL_2696129
Africa	B/South_Africa/R09294/2022	2022-07-25	EPI_ISL_17623434
Africa	B/South_Africa/R11992/2022	2022-09-28	EPI_ISL_16458972
Asia	B/Jiangxi-Donghu/1168/2021	2021-01-28	EPI_ISL_2696211
SouthAmerica	B/Argentina/2801/2019	2019-11-09	EPI_ISL_402615
Asia	B/Bangladesh/8018/2016	2016-08-30	EPI_ISL_241708
NorthAmerica	B/Florida/75/2019	2019-11-19	EPI_ISL_404910
Europe	B/France/ARA-HCL023018690901/2023	2023-01-25	EPI_ISL_17638542
Africa	B/Zambia/7362/2022	2022-09-30	EPI_ISL_17212603
Africa	B/Zambia/4512/2022	2022-08-22	EPI_ISL_17212621
Europe	B/Saint-Petersburg/RII-MH127540S/2023	2023-01-24	EPI_ISL_17639329
NorthAmerica	B/South_Carolina/9954/2019	2019-11-12	EPI_ISL_403160
NorthAmerica	B/Texas/9986/2019	2019-10-15	EPI_ISL_403190
NorthAmerica	B/Texas/35/2014	2014-12-14	EPI_ISL_173828
NorthAmerica	B/Pennsylvania/58/2020	2020-01-27	EPI_ISL_2271090
NorthAmerica	B/Pennsylvania/81/2020	2020-02-10	EPI_ISL_2271135
Europe	B/Saint-Petersburg/2276V/2019	2019-12-05	EPI_ISL_403693
NorthAmerica	B/Texas/10108/2019	2019-11-20	EPI_ISL_403902
NorthAmerica	B/Texas/10115/2019	2019-11-19	EPI_ISL_403909
NorthAmerica	B/Texas/10124/2019	2019-11-19	EPI_ISL_403917
NorthAmerica	B/Texas/10121/2019	2019-11-17	EPI_ISL_403914
NorthAmerica	B/Virginia/10130/2019	2019-11-19	EPI_ISL_403923
Europe	B/Romania/8/2019	2019-12-18	EPI_ISL_403951
Europe	B/Saint-Petersburg/RII-610S/2019	2019-12-23	EPI_ISL_403998
Europe	B/Saint-Petersburg/RII-325/2019	2019-11-13	EPI_ISL_404000
Europe	B/Vladivostok/13/2019	2019-12-13	EPI_ISL_404012
Europe	B/England/225240201/2022	2022-12-21	EPI_ISL_16886762
NorthAmerica	B/Nevada/10225/2019	2019-11-21	EPI_ISL_404372
NorthAmerica	B/Idaho/10/2018	2018-03-09	EPI_ISL_306172
Asia	B/Abu_Dhabi/4177633/2022	2022-06-17	EPI_ISL_14036086
NorthAmerica	B/Montana/25/2019	2019-12-19	EPI_ISL_404921
Asia	B/Afghanistan/5153/2016	2016-12-28	EPI_ISL_273743
NorthAmerica	B/Washington/101/2019	2019-12-31	EPI_ISL_2305400
NorthAmerica	B/Rhode_Island/08/2019	2019-12-18	EPI_ISL_409704
NorthAmerica	B/Pennsylvania/31/2019	2019-12-17	EPI_ISL_410925
Europe	B/England/230160765/2023	2023-01-03	EPI_ISL_16886940
NorthAmerica	B/Texas/55/2019	2019-12-30	EPI_ISL_409328
Asia	B/India/2244/2019	2019-08-12	EPI_ISL_404936
Europe	B/England/838/2016	2016-03-15	EPI_ISL_241267
NorthAmerica	B/Utah/13/2018	2018-02-19	EPI_ISL_306848
NorthAmerica	B/New_York/PV86018/2023	2023-02-06	EPI_ISL_17674144
NorthAmerica	B/Pennsylvania/64/2020	2020-01-30	EPI_ISL_2305837
NorthAmerica	B/Mississippi/10398/2019	2019-12-09	EPI_ISL_405524
NorthAmerica	B/Virginia/10426/2019	2019-12-08	EPI_ISL_405551
NorthAmerica	B/Virginia/10429/2019	2019-12-09	EPI_ISL_405554
SouthAmerica	B/Brazil/6558/2016	2016-09-15	EPI_ISL_241719
Oceania	B/Sydney/256/2015	2015-09-16	EPI_ISL_209059
Asia	B/Sichuan-Ebianyizuzizhi/37/2021	2021-10-13	EPI_ISL_7745694
Asia	B/Shanghai-Chongming/1808/2021	2021-10-14	EPI_ISL_7745689
NorthAmerica	B/West_Virginia/15/2019	2019-12-19	EPI_ISL_410873
NorthAmerica	B/Massachusetts/21/2019	2019-12-19	EPI_ISL_405781
Europe	B/Saint-Petersburg/RII-3584S/2020	2020-03-13	EPI_ISL_471371
Europe	B/Ireland/71667/2022	2022-11-14	EPI_ISL_17608891
NorthAmerica	B/Connecticut/20/2018	2018-03-21	EPI_ISL_307779
Africa	B/Kenya/112/2022	2021-12-15	EPI_ISL_10826477
Asia	B/India/Pun-NIV374069/2021	2021-11-20	EPI_ISL_10826491
Asia	B/Abu_Dhabi/002/2018	2018-01-02	EPI_ISL_307852
Asia	B/Shanghai-Jiading/1716/2021	2021-09-05	EPI_ISL_7189206
Asia	B/Sichuan-Jiangyang/12033/2021	2021-09-13	EPI_ISL_7189186
Asia	B/Sichuan-Qingyang/11987/2021	2021-10-12	EPI_ISL_7189158
Asia	B/India/Pun-NIVSARI5420/2021	2021-11-17	EPI_ISL_10826500
Asia	B/Laos/292/2020	2020-01-21	EPI_ISL_767017
Africa	B/Mali/20056/2020	2020-03-09	EPI_ISL_767039
Europe	B/Luxembourg/LNS9320119/2020	2019-12-31	EPI_ISL_406589
Oceania	B/Newcastle/2/2019	2019-03-07	EPI_ISL_407262
Oceania	B/Darwin/47/2019	2019-04-17	EPI_ISL_407293
Oceania	B/South_Australia/33/2019	2019-04-13	EPI_ISL_407297
NorthAmerica	B/Maine/18/2018	2018-03-19	EPI_ISL_309132
Asia	B/Singapore/Infkk-16-0575/2016	2016-06-02	EPI_ISL_257002
Europe	B/Bretagne/06816/2023	2023-03-13	EPI_ISL_17512164
NorthAmerica	B/Texas/22/2015	2015-03-03	EPI_ISL_178192
Asia	B/Hong_Kong/269/2017	2017-05-24	EPI_ISL_291619
NorthAmerica	B/Managua/9475.04/2016	2016-12-28	EPI_ISL_276567
SouthAmerica	B/Paraguay/1425/2016	2016-09-17	EPI_ISL_243825
Asia	B/Choibalsan/1738/2017	2017-05-07	EPI_ISL_276593
NorthAmerica	B/Hawaii/48/2017	2017-05-29	EPI_ISL_276636
NorthAmerica	B/Arizona/47/2017	2017-07-28	EPI_ISL_276648
NorthAmerica	B/Michigan/30/2018	2018-04-09	EPI_ISL_309729
Asia	B/Jiangxi-Yushui/373/2020	2020-11-30	EPI_ISL_768557
Asia	B/Jiangxi-Yushui/378/2020	2020-11-30	EPI_ISL_768560
NorthAmerica	B/Utah/48/2015	2015-12-31	EPI_ISL_212883
Europe	B/Netherlands/10490/2023	2023-03-22	EPI_ISL_17382725
Europe	B/Linkoping/2/2016	2016-02-06	EPI_ISL_212178
NorthAmerica	B/New_Mexico/13/2017	2017-04-10	EPI_ISL_277827
Europe	B/Lisboa/9/2022	2022-12-17	EPI_ISL_16629132
NorthAmerica	B/Ohio/01/2020	2020-01-01	EPI_ISL_409284
NorthAmerica	B/California/91/2019	2019-12-25	EPI_ISL_409621
NorthAmerica	B/Georgia/12/2019	2019-10-07	EPI_ISL_409340
NorthAmerica	B/Texas/03/2016	2016-01-12	EPI_ISL_212837
NorthAmerica	B/California/11/2016	2016-01-28	EPI_ISL_212943
NorthAmerica	B/New_York/03/2020	2020-01-07	EPI_ISL_409672
NorthAmerica	B/El_Salvador/965/2019	2019-12-12	EPI_ISL_409688
NorthAmerica	B/North_Dakota/09/2018	2018-04-12	EPI_ISL_311558
Africa	B/Niger/8336/2020	2020-11-02	EPI_ISL_1392902
NorthAmerica	B/Texas/133/2019	2019-12-03	EPI_ISL_2245024
NorthAmerica	B/Texas/149/2019	2019-12-28	EPI_ISL_2245039
SouthAmerica	B/Sao_Paulo/IAL/C10473/2023	2023-03-20	EPI_ISL_17514642
NorthAmerica	B/Louisiana/03/2019	2019-02-05	EPI_ISL_380150
Africa	B/Madagascar/893/2019	2019-02-04	EPI_ISL_377615
Africa	B/Togo/2142/2022	2022-10-12	EPI_ISL_16761764
Africa	B/Ghana/1516/2022	2022-11-17	EPI_ISL_16761750
Asia	B/Bahrain/0802/2022	2022-12-05	EPI_ISL_16761720
Asia	B/Jiangxi-Xinzhou/1974/2019	2019-12-12	EPI_ISL_410559
NorthAmerica	B/Texas/150/2019	2019-12-30	EPI_ISL_2245879
Oceania	B/New_Caledonia/27/2017	2017-12-07	EPI_ISL_312541
NorthAmerica	B/Arkansas/03/2020	2020-01-13	EPI_ISL_410890
Asia	B/FUKUI/20/2018	2018-01-25	EPI_ISL_312691
NorthAmerica	B/Wisconsin/389/2020	2020-03-05	EPI_ISL_2246021
NorthAmerica	B/Wisconsin/331/2020	2020-02-19	EPI_ISL_2246036
Asia	B/Bangladesh/2139/2021	2021-07-08	EPI_ISL_4539790
NorthAmerica	B/Pennsylvania/52/2020	2020-01-21	EPI_ISL_2574127
NorthAmerica	B/Pennsylvania/39/2020	2020-01-13	EPI_ISL_2574125
NorthAmerica	B/Wisconsin/116/2020	2020-01-22	EPI_ISL_2574103
Asia	B/Oman/0184/2022	2022-07-18	EPI_ISL_14862195
Europe	B/France/ARA-HCL022174100901/2022	2022-10-16	EPI_ISL_16828714
Europe	B/France/ARA-HCL022186569701/2022	2022-11-07	EPI_ISL_16828728
Europe	B/France/ARA-HCL023000479101/2023	2023-01-02	EPI_ISL_16828780
NorthAmerica	B/Washington/O1/2020	2020-01-22	EPI_ISL_16173540
NorthAmerica	B/Hawaii/04/2015	2015-01-30	EPI_ISL_182665
Africa	B/Dakar/07/2020	2020-10-10	EPI_ISL_1034772
NorthAmerica	B/Indiana/02/2020	2020-01-25	EPI_ISL_412325
Oceania	B/Sydney/UNSW-S73/2019	2019-07-16	EPI_ISL_18926563
Europe	B/Paris/2942/2019	2019-12-26	EPI_ISL_412385
NorthAmerica	B/Colorado/10575/2019	2019-12-10	EPI_ISL_412595
NorthAmerica	B/Ohio/10650/2019	2019-12-18	EPI_ISL_412671
NorthAmerica	B/Jamaica/1289/2017	2017-07-15	EPI_ISL_281660
SouthAmerica	B/Para/2023-009023-IEC/2023	2023-03-13	EPI_ISL_17681743
Europe	B/Kyiv/185/2018	2018-03-15	EPI_ISL_316458
Europe	B/Catalonia/NSAV198269033/2023	2023-03-07	EPI_ISL_17189979
Asia	B/Tianjin-Jinnan/1305/2021	2021-06-01	EPI_ISL_3722685
Asia	B/Neimenggu-Xincheng/1370/2021	2021-06-08	EPI_ISL_3722703
Asia	B/Sichuan-Fucheng/1882/2021	2021-05-24	EPI_ISL_3722787
Africa	B/Kenya/176/2021	2021-09-13	EPI_ISL_7261789
NorthAmerica	B/Georgia/11/2017	2017-06-06	EPI_ISL_282240
Asia	B/Al_Buraymi/6660/2019	2019-10-20	EPI_ISL_609943
NorthAmerica	B/Louisiana/07/2019	2019-02-18	EPI_ISL_347860
Europe	B/Romania/194/2020	2020-01-14	EPI_ISL_413476
Europe	B/Romania/476/2020	2020-01-28	EPI_ISL_413480
Asia	B/Laos/2450/2022	2022-08-12	EPI_ISL_16830744
Europe	B/Romania/259049/2020	2020-02-25	EPI_ISL_512057
Europe	B/Catalonia/NSVH172307026/2023	2023-03-07	EPI_ISL_17256899
Africa	B/Burkina_Faso/2750/2022	2022-09-28	EPI_ISL_17125394
Asia	B/Singapore/TT1498/2017	2017-09-20	EPI_ISL_283016
Asia	B/Singapore/GP1373/2017	2017-06-16	EPI_ISL_283031
NorthAmerica	B/Missouri/18/2018	2018-03-19	EPI_ISL_315854
Africa	B/Madagascar/5361/2022	2022-06-23	EPI_ISL_16830706
Asia	B/Singapore/SAR56861/2021	2021-10-03	EPI_ISL_8376950
Asia	B/Singapore/SAR69691/2021	2021-10-20	EPI_ISL_8376933
Oceania	B/Guam/9829/2019	2019-06-17	EPI_ISL_381563
Asia	B/Bahrain/50/2017	2017-01-24	EPI_ISL_283265
Asia	B/Bangladesh/4010/2017	2017-08-09	EPI_ISL_283274
Asia	B/YOKOHAMA/31/2016	2016-02-06	EPI_ISL_217909
NorthAmerica	B/Ohio/11398/2019	2020-01-14	EPI_ISL_415032
Asia	B/South_Korea/11420/2020	2020-01-07	EPI_ISL_415062
NorthAmerica	B/Texas/11436/2019	2019-12-10	EPI_ISL_415078
Africa	B/Togo/2557/2022	2022-11-03	EPI_ISL_17225641
Asia	B/Lebanon/209/2019	2019-02-05	EPI_ISL_350023
NorthAmerica	B/Colorado/05/2019	2019-03-10	EPI_ISL_350053
Oceania	B/New_Caledonia/27/2015	2015-04-23	EPI_ISL_255500
Europe	B/France/ARA-HCL022210434301/2022	2022-12-12	EPI_ISL_17324312
NorthAmerica	B/Pennsylvania/14/2020	2020-01-03	EPI_ISL_2578442
NorthAmerica	B/New_York/18/2020	2020-02-17	EPI_ISL_415881
NorthAmerica	B/Pennsylvania/106/2019	2019-12-16	EPI_ISL_2578623
NorthAmerica	B/Pennsylvania/13/2020	2020-01-02	EPI_ISL_2578618
NorthAmerica	B/West_Virginia/04/2020	2020-02-08	EPI_ISL_415926
NorthAmerica	B/Montana/07/2020	2020-02-17	EPI_ISL_415958
NorthAmerica	B/Montana/04/2020	2020-02-03	EPI_ISL_415993
NorthAmerica	B/Oregon/03/2020	2020-01-29	EPI_ISL_416003
NorthAmerica	B/Mississippi/03/2020	2020-01-30	EPI_ISL_416010
Europe	B/France/PAC-HCL022198646101/2022	2022-11-22	EPI_ISL_17324098
Europe	B/Moscow/89/2016	2016-12-19	EPI_ISL_252756
Oceania	B/Brisbane/1/2022	2022-10-24	EPI_ISL_16014532
NorthAmerica	B/Missouri/03/2017	2017-02-03	EPI_ISL_252994
Asia	B/Afghanistan/2445/2019	2019-11-23	EPI_ISL_416946
NorthAmerica	B/Texas/22/2020	2020-01-29	EPI_ISL_416954
Asia	B/Laos/3717/2019	2019-12-10	EPI_ISL_416974
Asia	B/Chiang_Rai/P694/2023	2023-02-13	EPI_ISL_17554433
Europe	B/Stockholm/15/2016	2016-03-01	EPI_ISL_220471
Europe	B/Madrid/539/2023	2023-02-07	EPI_ISL_17095810
Europe	B/Melilla/558/2023	2023-01-30	EPI_ISL_17095819
NorthAmerica	B/Alaska/01/2021	2021-10-29	EPI_ISL_8544577
Asia	B/India/CHENNAI-ICP-275/2021	2021-12-14	EPI_ISL_14836424
NorthAmerica	B/Wisconsin/31/2017	2017-02-23	EPI_ISL_287292
NorthAmerica	B/Mexico/1710/2018	2018-05-14	EPI_ISL_320261
Oceania	B/Wellington/1/2018	2018-05-11	EPI_ISL_320425
Asia	B/Oman/3279/2022	2022-12-18	EPI_ISL_16868673
NorthAmerica	B/Virginia/21/2016	2016-04-07	EPI_ISL_222300
NorthAmerica	B/Florida/10/2019	2019-02-25	EPI_ISL_353529
Europe	B/Saint-Petersburg/RII-2355S/2020	2020-02-17	EPI_ISL_419139
NorthAmerica	B/Haiti/454/2020	2020-02-17	EPI_ISL_517740
NorthAmerica	B/Delaware/29/2018	2018-05-07	EPI_ISL_321163
Asia	B/India/2456/2018	2018-02-10	EPI_ISL_321195
NorthAmerica	B/South_Dakota/08/2016	2016-03-20	EPI_ISL_222990
Asia	B/Chanthaburi/25/2019	2019-01-15	EPI_ISL_386895
NorthAmerica	B/Idaho/06/2019	2019-03-28	EPI_ISL_354386
NorthAmerica	B/Tennessee/04/2017	2017-02-08	EPI_ISL_256833
Asia	B/Indonesia/Nihrd-Lpg592/2017	2017-02-27	EPI_ISL_289626
NorthAmerica	B/Washington/77/2016	2016-04-06	EPI_ISL_224312
Asia	B/Laos/3585/2019	2019-12-01	EPI_ISL_421027
NorthAmerica	B/South_Dakota/12/2017	2017-02-26	EPI_ISL_257769
NorthAmerica	B/Idaho/09/2019	2019-04-11	EPI_ISL_356318
NorthAmerica	B/New_Hampshire/23/2016	2016-04-26	EPI_ISL_225244
NorthAmerica	B/Maryland/14/2019	2019-03-17	EPI_ISL_356334
Africa	B/Burkina_Faso/1479/2019	2019-01-21	EPI_ISL_356357
NorthAmerica	B/Virginia/43/2016	2016-04-25	EPI_ISL_225301
NorthAmerica	B/Puerto_Rico/02/2017	2017-01-19	EPI_ISL_258164
NorthAmerica	B/Delaware/14/2017	2017-02-28	EPI_ISL_258196
Europe	B/ComunidadValenciana/597/2023	2023-02-04	EPI_ISL_17297864
Europe	B/Catalonia/NSVH198265071/2023	2023-01-19	EPI_ISL_16740707
Europe	B/Catalonia/NSVH171694961/2023	2023-01-17	EPI_ISL_16740648
NorthAmerica	B/Rhode_Island/11/2023	2023-04-03	EPI_ISL_17559765
NorthAmerica	B/Trinidad/5202/2023	2023-02-19	EPI_ISL_17625919
NorthAmerica	B/California/81/2017	2017-12-12	EPI_ISL_291599
NorthAmerica	B/Guatemala/63/2019	2019-06-27	EPI_ISL_389964
Africa	B/Congo/306/2019	2019-05-18	EPI_ISL_389974
Asia	B/Guizhou-Kaili/11102/2020	2020-12-22	EPI_ISL_979848
Asia	B/Jiangxi-Yuanzhou/12190/2020	2020-12-28	EPI_ISL_979871
Asia	B/Jiangxi-Qingyunpu/36/2020	2020-12-28	EPI_ISL_979866
Asia	B/Jiangxi-Guixi/145/2021	2021-01-11	EPI_ISL_979940
Asia	B/KANAGAWA/IC1638/2017	2017-02-23	EPI_ISL_259059
NorthAmerica	B/Tennessee/15/2019	2019-12-23	EPI_ISL_2258058
Asia	B/Singapore/INFTT-16-0626/2016	2016-06-10	EPI_ISL_226476
NorthAmerica	B/Tennessee/03/2020	2020-01-15	EPI_ISL_2258064
NorthAmerica	B/Texas/37/2020	2020-01-15	EPI_ISL_2258071
Asia	B/Bhutan/0616/2023	2023-01-28	EPI_ISL_17659349
Asia	B/Bhutan/1465/2023	2023-01-19	EPI_ISL_17659346
NorthAmerica	B/Nicaragua/8130/2023	2023-03-08	EPI_ISL_17659362
NorthAmerica	B/Nicaragua/3024/2023	2023-02-15	EPI_ISL_17659380
NorthAmerica	B/Wisconsin/387/2020	2020-03-04	EPI_ISL_2258320
Africa	B/Niger/3288/2022	2022-12-29	EPI_ISL_17102669
NorthAmerica	B/Guatemala/259/2023	2023-03-30	EPI_ISL_17659417
Europe	B/Bulgaria/950/2023	2023-01-17	EPI_ISL_17102589
NorthAmerica	B/Wisconsin/195/2020	2020-01-31	EPI_ISL_2259044
Asia	B/India/0792/2019	2019-05-03	EPI_ISL_391324
Asia	B/Laos/1149/2019	2019-04-29	EPI_ISL_391321
Asia	B/Laos/1184/2019	2019-04-29	EPI_ISL_391322
NorthAmerica	B/Florida/38/2019	2019-08-06	EPI_ISL_391341
NorthAmerica	B/Texas/97/2019	2019-11-18	EPI_ISL_2521228
NorthAmerica	B/Hawaii/34/2019	2019-08-07	EPI_ISL_391342
Africa	B/Congo/1907/2022	2022-12-04	EPI_ISL_17430531
Asia	B/Surat_Thani/P500/2023	2023-02-06	EPI_ISL_17266881
Asia	B/Chiang_Rai/P655/2023	2023-02-14	EPI_ISL_17266898
Asia	B/Singapore/GP0687/2019	2019-04-29	EPI_ISL_391723
Europe	B/France/ARA-HCL023022815101/2023	2023-02-06	EPI_ISL_17693490
Asia	B/Singapore/MOH0106/2019	2019-06-14	EPI_ISL_391745
NorthAmerica	B/North_Carolina/09/2020	2020-03-02	EPI_ISL_424790
Asia	B/Hainan-Wenchang/1779/2021	2021-08-03	EPI_ISL_4520730
NorthAmerica	B/Illinois/10/2020	2020-03-08	EPI_ISL_424828
Europe	B/Slovakia/23-3163/2023	2023-03-13	EPI_ISL_17496821
Europe	B/Netherlands/11912/2022	2022-12-15	EPI_ISL_16350713
Europe	B/France/ARA-HCL023026919901/2023	2023-02-13	EPI_ISL_17693706
Europe	B/France/ARA-HCL023031968201/2023	2023-02-21	EPI_ISL_17693825
Europe	B/Khabarovsk/20/2022	2022-12-01	EPI_ISL_16744173
Europe	B/Saint-Petersburg/RII-38V/2022	2022-11-28	EPI_ISL_16744150
NorthAmerica	B/Michigan/32/2017	2017-03-28	EPI_ISL_261791
NorthAmerica	B/Mexico/YUC_InDRE_F2644/2023	2023-02-11	EPI_ISL_17727422
Europe	B/Catalonia/NSJT198270207/2023	2023-03-23	EPI_ISL_17399359
Africa	B/Reunion/HCL023041638501/2022	2022-11-16	EPI_ISL_17694275
NorthAmerica	B/Hawaii/26/2016	2016-04-06	EPI_ISL_229230
NorthAmerica	B/Wisconsin/18/2016	2016-03-11	EPI_ISL_229342
SouthAmerica	B/San_Felipe/102206/2024	2024-12-23	EPI_ISL_19759417
SouthAmerica	B/Colombia/0382/2023	2023-05-01	EPI_ISL_18022663
SouthAmerica	B/Punta_Arenas/99876/2024	2024-12-11	EPI_ISL_19759363
Europe	B/France/HDF-IPP11945/2024	2024-10-15	EPI_ISL_19685524
SouthAmerica	B/Valdivia/100111/2024	2024-12-14	EPI_ISL_19759383
NorthAmerica	B/Delaware/32/2024	2024-10-05	EPI_ISL_19628358
Asia	B/Okinawa/18T042/2019	2019-04-16	EPI_ISL_19071376
NorthAmerica	B/California/18/2023	2023-05-25	EPI_ISL_18022611
SouthAmerica	B/Antofagasta/94979/2024	2024-11-24	EPI_ISL_19759129
SouthAmerica	B/San_Felipe/94707/2024	2024-11-26	EPI_ISL_19759125
SouthAmerica	B/Coyhaique/97216/2024	2024-12-03	EPI_ISL_19759194
NorthAmerica	B/Massachusetts/34/2024	2024-12-24	EPI_ISL_19726564
SouthAmerica	B/Peru/4317/2023	2023-02-21	EPI_ISL_18022604
NorthAmerica	B/Guatemala/1594/2024	2024-09-25	EPI_ISL_19726536
Europe	B/Galicia/GA-CHUAC-126/2024	2024-10-19	EPI_ISL_19530535
Europe	B/England/4700137/2024	2024-11-13	EPI_ISL_19596137
Europe	B/Asturias/1736/2024	2024-06-06	EPI_ISL_19300994
Asia	B/Vietnam/PF224082/2024	2024-03-04	EPI_ISL_19595974
Europe	B/Cantabria/1713/2023	2023-04-03	EPI_ISL_17958361
Europe	B/Navarra/1613/2023	2023-05-07	EPI_ISL_17958374
NorthAmerica	B/Louisiana/EVTL-100050/2023	2023-12-14	EPI_ISL_18777878
Oceania	B/Victoria/1474/2023	2023-11-01	EPI_ISL_18778041
Asia	B/Ranong/D607/2024	2024-10-16	EPI_ISL_19531373
NorthAmerica	B/Mexico/4160/2024	2024-06-24	EPI_ISL_19466623
Africa	B/Togo/0534/2024	2024-06-25	EPI_ISL_19466629
Africa	B/Mozambique/694484/2024	2024-02-12	EPI_ISL_19252454
NorthAmerica	B/Costa_Rica/INC-0485-807197/2023	2023-09-05	EPI_ISL_18614277
NorthAmerica	B/Michigan/UM-10056680337/2024	2024-03-24	EPI_ISL_19073219
Asia	B/Jeonbuk/4040/2024	2024-06-10	EPI_ISL_19630946
Europe	B/Ukraine/3051/2025	2025-01-10	EPI_ISL_19729266
NorthAmerica	B/Barbados/1468/2023	2023-06-26	EPI_ISL_18320067
Europe	B/Nordrhein-Westfalen/25/2023	2023-03-28	EPI_ISL_17959627
SouthAmerica	B/SAO_PAULO/CEVI_2300638/2023	2023-06-06	EPI_ISL_18746428
Europe	B/Lisboa/39/2024	2024-03-26	EPI_ISL_19139746
NorthAmerica	B/Colorado/ISC-1022/2023	2023-12-12	EPI_ISL_19172481
Europe	B/Lisboa/30/2024	2024-03-06	EPI_ISL_19139737
Europe	B/Catalonia/NSGT198318758/2025	2025-02-14	EPI_ISL_19762401
Europe	B/Stockholm/SE24-53325/2024	2024-05-26	EPI_ISL_19369766
Oceania	B/Queensland/IN000401/2024	2024-07-17	EPI_ISL_19500849
Oceania	B/Queensland/IN000434/2024	2024-07-31	EPI_ISL_19500866
SouthAmerica	B/Alagoas/6091/2023	2023-06-14	EPI_ISL_18092319
Europe	B/Switzerland/UN-SNRCI-HUG-46915245/2025	2025-01-06	EPI_ISL_19698126
SouthAmerica	B/Alagoas/4394/2023	2023-04-22	EPI_ISL_18092194
Asia	B/Myanmar/16M124/2016	2016-06-29	EPI_ISL_19107867
Asia	B/Bhutan/1530/2023	2023-04-21	EPI_ISL_18092074
Asia	B/Bhutan/1280/2023	2023-05-24	EPI_ISL_18092125
SouthAmerica	B/Minas_Gerais/5532/2023	2023-05-22	EPI_ISL_18092287
SouthAmerica	B/Alagoas/5262/2023	2023-05-15	EPI_ISL_18092260
NorthAmerica	B/Sanarate/FLU-0203/2024	2024-08-05	EPI_ISL_19370753
NorthAmerica	B/Guatemala/FLU-0228/2024	2024-08-08	EPI_ISL_19370770
Oceania	B/South_Australia/16/2024	2024-05-20	EPI_ISL_19338014
NorthAmerica	B/Minnesota/23/2024	2024-04-14	EPI_ISL_19141452
NorthAmerica	B/Texas/ISC-1012/2024	2024-02-22	EPI_ISL_19141556
NorthAmerica	B/Nevada/27/2024	2024-04-08	EPI_ISL_19141513
Europe	B/Galicia/22627660/2024	2024-12-15	EPI_ISL_19763715
Europe	B/Saint-Petersburg/RII-64/2023	2023-02-06	EPI_ISL_17764953
Europe	B/Astrakhan/22/2023	2023-02-21	EPI_ISL_17765040
NorthAmerica	B/Michigan/UM-10056298683/2024	2024-03-03	EPI_ISL_19075826
Europe	B/France/BRE-IPP01229/2025	2025-01-20	EPI_ISL_19731811
Europe	B/France/NOR-IPP01177/2025	2025-01-20	EPI_ISL_19731790
Europe	B/France/BRE-IPP01885/2025	2025-01-31	EPI_ISL_19731878
Europe	B/France/HDF-IPP01688/2025	2025-01-27	EPI_ISL_19731851
Europe	B/Badajoz/18674493/2025	2025-01-24	EPI_ISL_19764267
Oceania	B/Queensland/IN000953/2025	2025-01-07	EPI_ISL_19731514
Europe	B/England/242680295/2024	2024-05-14	EPI_ISL_19305581
Europe	B/Norway/00915/2025	2025-01-20	EPI_ISL_19731575
Europe	B/Galicia/GA-CHUAC-276/2025	2025-02-12	EPI_ISL_19764437
Europe	B/France/NAQ-RELAB-HCL024023377001/2024	2024-02-03	EPI_ISL_19011445
NorthAmerica	B/Costa_Rica/INC-0211-799860/2023	2023-06-29	EPI_ISL_18323742
NorthAmerica	B/Michigan/MIS-L375488741/2024	2024-03-20	EPI_ISL_19208508
NorthAmerica	B/Costa_Rica/INC-0232-800627/2023	2023-06-29	EPI_ISL_18323763
NorthAmerica	B/Michigan/MIS-010266380/2024	2024-04-11	EPI_ISL_19208528
NorthAmerica	B/Michigan/MIS-010295502/2024	2024-04-16	EPI_ISL_19208530
NorthAmerica	B/Michigan/MIS-L375610695/2024	2024-03-25	EPI_ISL_19208580
NorthAmerica	B/Michigan/MIS-L375612696/2024	2024-03-25	EPI_ISL_19208582
Africa	B/Ghana/7153/2024	2024-11-05	EPI_ISL_19667434
NorthAmerica	B/Michigan/UM-CL24-590276/2024	2024-02-11	EPI_ISL_19208373
NorthAmerica	B/Michigan/MIS-L376714630/2024	2024-04-29	EPI_ISL_19208381
NorthAmerica	B/Michigan/MIS-L376723335/2024	2024-04-29	EPI_ISL_19208382
Europe	B/England/5100677/2024	2024-12-05	EPI_ISL_19700525
NorthAmerica	B/District_Of_Columbia/15/2024	2024-04-14	EPI_ISL_19208964
NorthAmerica	B/District_Of_Columbia/18/2024	2024-05-06	EPI_ISL_19208976
Europe	B/England/5280357/2024	2024-12-18	EPI_ISL_19700555
Asia	B/Bahrain/8761/2023	2023-08-08	EPI_ISL_18586620
Asia	B/NAGANO-C/10/2024	2024-01-29	EPI_ISL_19045782
NorthAmerica	B/South_Carolina/07/2023	2023-11-04	EPI_ISL_18586745
SouthAmerica	B/Peru/UPCH_3869/2023	2023-01-30	EPI_ISL_17735450
Europe	B/Ile_de_France/04214/2024	2024-04-19	EPI_ISL_19406739
Europe	B/England/0260138/2025	2025-01-07	EPI_ISL_19701708
NorthAmerica	B/New_York/PV150867/2024	2024-02-21	EPI_ISL_19668945
SouthAmerica	B/Peru/02018Aaunx/2024	2024-11-16	EPI_ISL_19668664
Asia	B/Vietnam/062/2024	2024-06-17	EPI_ISL_19668699
Europe	B/Galicia/LUGO/80432991/2024	2024-12-26	EPI_ISL_19767721
Europe	B/Berlin/10/2025	2025-01-21	EPI_ISL_19767707
Europe	B/France/ARA-HCL024194364001/2024	2024-12-13	EPI_ISL_19636244
Europe	B/England/0380397/2025	2025-01-14	EPI_ISL_19701933
Europe	B/France/IDF-RELAB-IPP14962/2024	2024-12-19	EPI_ISL_19669919
NorthAmerica	B/Saskatchewan/SKFLU376933/2024	2024-05-20	EPI_ISL_19210959
NorthAmerica	B/Delaware/11/2024	2024-02-12	EPI_ISL_19014763
NorthAmerica	B/Pennsylvania/07/2024	2024-01-30	EPI_ISL_18991546
NorthAmerica	B/Virginia/05/2024	2024-02-12	EPI_ISL_19014752
NorthAmerica	B/Tennessee/10/2024	2024-02-28	EPI_ISL_19014981
NorthAmerica	B/Nebraska/11/2024	2024-02-19	EPI_ISL_18991500
Europe	B/England/241020996/2024	2024-03-04	EPI_ISL_19015057
Europe	B/Badajoz/18671617/2025	2025-01-10	EPI_ISL_19702845
NorthAmerica	B/New_York/14/2024	2024-02-11	EPI_ISL_19014758
NorthAmerica	B/South_Carolina/13/2023	2023-11-19	EPI_ISL_18709360
Asia	B/Abu_Dhabi/6153/2024	2024-09-19	EPI_ISL_19539500
Asia	B/Rak/4282/2024	2024-08-12	EPI_ISL_19539506
Europe	B/England/241340806/2024	2024-03-20	EPI_ISL_19179064
Asia	B/Singapore/NUH0135/2023	2023-03-08	EPI_ISL_17967530
Asia	B/Singapore/GP1589/2023	2023-02-15	EPI_ISL_17967576
Europe	B/England/0521048/2025	2025-01-23	EPI_ISL_19736616
Europe	B/Podporozhye/RII-1420S/2025	2025-01-21	EPI_ISL_19703849
Asia	B/Maldives/1734/2023	2023-10-02	EPI_ISL_18786363
Europe	B/Stockholm/SE25-50305/2025	2025-01-27	EPI_ISL_19769346
Europe	A/Romania/529/2024	2024-02-19	EPI_ISL_19081383
Europe	A/Romania/755/2024	2024-03-12	EPI_ISL_19081388
NorthAmerica	B/Palencia/FLU-0192/2024	2024-07-29	EPI_ISL_19343603
Europe	B/Brest/15985/2023	2023-04-01	EPI_ISL_18131729
Africa	B/Senegal/IPD-5086/2024	2024-11-06	EPI_ISL_19639072
SouthAmerica	B/Curico/97093/2023	2023-12-18	EPI_ISL_19016492
SouthAmerica	B/Talcahuano/98601/2023	2023-12-23	EPI_ISL_19016497
Europe	B/England/241260393/2024	2024-03-17	EPI_ISL_19147533
SouthAmerica	B/Punta_Arenas/84456/2023	2023-11-02	EPI_ISL_19016561
SouthAmerica	B/La_Serena/88138/2023	2023-11-15	EPI_ISL_19016586
NorthAmerica	B/Manitoba/RV01217/2024	2024-01-30	EPI_ISL_18917928
Europe	B/France/IDF-RELAB-IPP00569/2025	2025-01-10	EPI_ISL_19704549
Asia	B/Phra_Nakhon_Si_Ayutthaya/P251/2024	2024-01-12	EPI_ISL_18819790
SouthAmerica	B/La_Serena/83017/2023	2023-10-28	EPI_ISL_19016716
NorthAmerica	B/Guatemala/929/2024	2024-06-25	EPI_ISL_19377277
SouthAmerica	B/Alagoas/4654/2023	2023-04-25	EPI_ISL_18042736
NorthAmerica	B/Oregon/S25538/2024	2024-02-12	EPI_ISL_19279639
Oceania	B/Sydney/33/2024	2024-10-25	EPI_ISL_19574664
Oceania	B/Sydney/28/2024	2024-10-24	EPI_ISL_19574679
Europe	B/Luxembourg/LNS6365679/2023	2023-02-21	EPI_ISL_18099775
NorthAmerica	B/Maine/05/2024	2024-02-26	EPI_ISL_19083821
NorthAmerica	B/Minnesota/ISC-1083/2024	2024-03-13	EPI_ISL_19050944
SouthAmerica	B/Temuco/73925/2024	2024-09-07	EPI_ISL_19509701
NorthAmerica	B/Missouri/03/2024	2024-03-11	EPI_ISL_19083740
Africa	B/South_Africa/NHLS-SU-CERI-K062362/2024	2024-06-21	EPI_ISL_19378416
NorthAmerica	B/Puerto_Rico/02/2023	2023-05-03	EPI_ISL_17806192
NorthAmerica	B/Texas/04/2023	2023-04-22	EPI_ISL_17806262
Europe	B/Vologda/RII-04/2023	2023-02-16	EPI_ISL_17838636
NorthAmerica	B/Florida/44/2023	2023-10-23	EPI_ISL_19083804
NorthAmerica	B/Washington/25/2023	2023-12-10	EPI_ISL_18857467
Asia	B/Singapore/SAR21838/2023	2023-11-29	EPI_ISL_19280484
NorthAmerica	B/Georgia/19/2024	2024-03-19	EPI_ISL_19083933
NorthAmerica	B/Colorado/44/2023	2023-10-08	EPI_ISL_18527549
NorthAmerica	B/Alabama/01/2023	2023-10-15	EPI_ISL_18527558
NorthAmerica	B/Washington/S28574/2020	2020-02-17	EPI_ISL_19740058
NorthAmerica	B/Washington/S28561/2020	2020-02-16	EPI_ISL_19740052
NorthAmerica	B/Washington/S28629/2020	2020-02-29	EPI_ISL_19740140
NorthAmerica	B/Washington/S28374/2020	2020-01-21	EPI_ISL_19740155
NorthAmerica	B/Washington/S28254/2020	2020-01-11	EPI_ISL_19740114
Europe	B/England/0620167/2025	2025-02-02	EPI_ISL_19772454
Africa	B/Mozambique/8412/2023	2023-11-15	EPI_ISL_18920639
Europe	B/Switzerland/23779/2023	2023-01-23	EPI_ISL_18101387
Africa	B/Toamasina/01303/2023	2023-04-18	EPI_ISL_18167577
NorthAmerica	B/Washington/S27736/2019	2019-12-17	EPI_ISL_19740471
NorthAmerica	B/Washington/S27690/2019	2019-12-13	EPI_ISL_19740499
Europe	B/Bulgaria/1820/2023	2023-03-21	EPI_ISL_18462687
SouthAmerica	B/ALAGOAS/CEVI_2300063/2023	2023-02-24	EPI_ISL_19118074
NorthAmerica	B/Washington/S28355/2020	2020-01-25	EPI_ISL_19740197
NorthAmerica	B/Washington/S28477/2020	2020-02-02	EPI_ISL_19740218
NorthAmerica	B/Saskatchewan/SKFLU425795/2025	2025-02-22	EPI_ISL_19773016
NorthAmerica	B/Washington/S27917/2019	2019-12-27	EPI_ISL_19740344
NorthAmerica	B/Washington/S28584/2020	2020-02-06	EPI_ISL_19740299
Europe	B/Kyiv/1985/2023	2023-05-24	EPI_ISL_18044343
NorthAmerica	B/Washington/S28034/2019	2019-12-29	EPI_ISL_19740353
Africa	B/South_Africa/R11792/2023	2023-11-07	EPI_ISL_18725135
Europe	B/France/ARA-RELAB-HCL025004099901/2025	2025-01-02	EPI_ISL_19708214
Europe	B/Catalonia/NSVH160130438/2024	2024-04-09	EPI_ISL_19151120
Europe	B/France/OCC-RELAB-HCL025008873901/2025	2025-01-09	EPI_ISL_19708233
Europe	B/Badajoz/18666538/2024	2024-12-18	EPI_ISL_19642798
NorthAmerica	B/Costa_Rica/INC-0998-786860/2023	2023-03-07	EPI_ISL_19741098
Europe	B/France/ARA-HCL025011610401/2025	2025-01-21	EPI_ISL_19708413
Europe	B/France/ARA-RELAB-HCL025009827401/2025	2025-01-08	EPI_ISL_19708408
NorthAmerica	B/Washington/S28200/2020	2020-01-03	EPI_ISL_19740730
NorthAmerica	B/Washington/S28180/2020	2020-01-04	EPI_ISL_19740701
NorthAmerica	B/Washington/S27988/2019	2019-12-27	EPI_ISL_19740801
NorthAmerica	B/Washington/S27992/2019	2019-12-23	EPI_ISL_19740802
Asia	B/HongKong/73/2023	2023-11-23	EPI_ISL_18856845
NorthAmerica	B/Colorado/ISC-1072/2024	2024-01-22	EPI_ISL_19086003
NorthAmerica	B/Colorado/ISC-1052/2024	2024-01-07	EPI_ISL_19085980
Europe	B/France/OCC-RELAB-HCL025013593501/2025	2025-01-14	EPI_ISL_19708642
Europe	B/Aberdare/8272/2023	2023-12-03	EPI_ISL_18627267
Europe	B/France/PAC-RELAB-HCL025014297801/2025	2025-01-16	EPI_ISL_19708622
NorthAmerica	B/Minnesota/ISC-1111/2024	2024-03-24	EPI_ISL_19086043
NorthAmerica	B/Manitoba/RV02668/2024	2024-04-09	EPI_ISL_19086636
SouthAmerica	B/SAO_PAULO/CEVI_24001983/2024	2024-08-30	EPI_ISL_19479867
Asia	B/ABUDHABI/UAE/0008989/2024	2024-05-06	EPI_ISL_19709186
Asia	B/ABUDHABI/UAE/0014287/2024	2024-08-12	EPI_ISL_19709202
SouthAmerica	B/Goias/IAL/520578232/2024	2024-10-17	EPI_ISL_19545439
Europe	B/England/241181059/2024	2024-03-13	EPI_ISL_19054000
SouthAmerica	B/MINAS_GERAIS/CEVI_24002316/2024	2024-11-13	EPI_ISL_19742180
NorthAmerica	B/Ohio/133/2024	2024-03-07	EPI_ISL_19610733
NorthAmerica	B/Missouri/120/2024	2024-03-10	EPI_ISL_19610739
NorthAmerica	B/Ohio/23/2024	2024-01-09	EPI_ISL_19610717
NorthAmerica	B/Texas/15/2024	2024-02-19	EPI_ISL_19284503
Europe	B/France/PAC-RELAB-HCL025013429901/2025	2025-01-16	EPI_ISL_19709108
NorthAmerica	B/Missouri/118/2024	2024-03-08	EPI_ISL_19610766
Europe	B/Norway/09038/2024	2024-11-20	EPI_ISL_19610875
Europe	B/England/4920427/2024	2024-12-01	EPI_ISL_19644218
Europe	B/England/4920394/2024	2024-11-29	EPI_ISL_19644217
Europe	B/England/4760235/2024	2024-11-18	EPI_ISL_19644209
Asia	B/Bhutan/FLU-BTE-01175/2022	2022-12-14	EPI_ISL_18366303
Asia	B/Bangladesh/2230910022/2023	2023-09-14	EPI_ISL_18857500
Europe	B/ComunidadValenciana/104/2025	2025-01-07	EPI_ISL_19709540
Europe	B/France/NOR-RELAB-IPP02771/2025	2025-02-05	EPI_ISL_19775069
NorthAmerica	B/Mexico/2858/2024	2024-04-01	EPI_ISL_19284463
NorthAmerica	B/Saskatchewan/SKFLU363441/2024	2024-03-11	EPI_ISL_19054705
Europe	B/Segovia/124/2023	2023-01-11	EPI_ISL_19021908
Europe	B/Leon/136/2023	2023-03-01	EPI_ISL_19021915
NorthAmerica	B/Saskatchewan/SKFLU366752/2024	2024-03-26	EPI_ISL_19054728
NorthAmerica	B/New_York/PV150844/2024	2024-02-21	EPI_ISL_19547109
NorthAmerica	B/New_York/PV150897/2024	2024-02-24	EPI_ISL_19547135
NorthAmerica	B/Michigan/MISAPPHIREL365595468/2023	2023-05-25	EPI_ISL_18104922
Oceania	B/Darwin/23/2024	2024-12-18	EPI_ISL_19711379
Europe	B/Baden-Wuerttemberg/28/2023	2023-04-12	EPI_ISL_18007064
Europe	B/France/IDF-RELAB-IPP01505/2025	2025-01-16	EPI_ISL_19743796
Europe	B/France/GES-RELAB-IPP01569/2025	2025-01-25	EPI_ISL_19743839
Europe	B/France/GES-RELAB-IPP01932/2025	2025-01-29	EPI_ISL_19743887
NorthAmerica	B/Michigan/UM-10056164480/2024	2024-02-24	EPI_ISL_19219681
NorthAmerica	B/Michigan/UM-10055899753/2024	2024-02-09	EPI_ISL_19219693
NorthAmerica	B/Minnesota/ISC-1009/2023	2023-12-07	EPI_ISL_18990323
Europe	B/Galicia/LUGO/80435716/2025	2025-01-02	EPI_ISL_19776754
NorthAmerica	B/Michigan/UM-10056121677/2024	2024-02-22	EPI_ISL_19219663
NorthAmerica	B/Michigan/UM-10051907077/2023	2023-06-18	EPI_ISL_19219656
NorthAmerica	B/Michigan/UM-10056136526/2024	2024-02-22	EPI_ISL_19219664
Africa	B/South_Africa/NHLS-UCT-CERI-K063097/2024	2024-05-20	EPI_ISL_19384078
Europe	B/Karlstad/SE23-15866/2023	2023-12-13	EPI_ISL_18794326
Europe	B/France/PAC-RELAB-HCL025008259401/2025	2025-01-15	EPI_ISL_19679223
Europe	B/France/ARA-HCL025002416301/2025	2025-01-06	EPI_ISL_19679196
NorthAmerica	B/Iowa/08/2024	2024-01-29	EPI_ISL_18934498
Asia	B/Singapore/GP4359/2024	2024-03-04	EPI_ISL_19285608
Europe	B/France/ARA-RELAB-HCL024047844601/2024	2024-03-12	EPI_ISL_19056285
NorthAmerica	B/Manitoba/RV02292/2024	2024-03-16	EPI_ISL_19056941
SouthAmerica	B/Linares/71885/2023	2023-09-12	EPI_ISL_19024181
Europe	B/Bulgaria/1896/2023	2023-03-27	EPI_ISL_17820109
SouthAmerica	B/Talcahuano/72954/2023	2023-09-20	EPI_ISL_19024198
SouthAmerica	B/La_Serena/65746/2023	2023-08-22	EPI_ISL_19024352
Asia	B/Laos/F0969/2024	2024-03-27	EPI_ISL_19220519
SouthAmerica	B/Temuco/74721/2023	2023-09-13	EPI_ISL_19024100
Europe	B/France/ARA-HCL025006629301/2025	2025-01-07	EPI_ISL_19679426
NorthAmerica	B/Manitoba/RV01948/2024	2024-03-01	EPI_ISL_19056844
Europe	B/Ukraine/2941/2025	2025-01-09	EPI_ISL_19712223
NorthAmerica	B/Manitoba/RV02172/2024	2024-03-06	EPI_ISL_19056861
SouthAmerica	B/Goias/IAL/520425339/2023	2023-06-26	EPI_ISL_18271120
Europe	B/England/240360523/2024	2024-01-15	EPI_ISL_18893356
Asia	B/Bahrain/7386/2024	2024-11-05	EPI_ISL_19647204
SouthAmerica	B/Punta_Arenas/60538/2023	2023-08-02	EPI_ISL_19024626
SouthAmerica	B/Antofagasta/60383/2023	2023-07-29	EPI_ISL_19024624
SouthAmerica	B/Punta_Arenas/64140/2023	2023-08-18	EPI_ISL_19024595
NorthAmerica	B/NovaScotia/24-020-04492/2024	2024-01-20	EPI_ISL_19221889
Europe	B/France/PAC-RELAB-HCL025013412701/2025	2025-01-17	EPI_ISL_19778969
Europe	B/Slovakia/4457/2023	2023-04-25	EPI_ISL_17812491
NorthAmerica	B/Iowa/40/2023	2023-07-26	EPI_ISL_18304084
SouthAmerica	B/SAO_PAULO/CEVI_24001997/2024	2024-09-09	EPI_ISL_19483722
SouthAmerica	B/SAO_PAULO/CEVI_24002008/2024	2024-09-09	EPI_ISL_19483739
Asia	B/Bangladesh/3025/2023	2023-04-26	EPI_ISL_18304100
NorthAmerica	B/Human/New_York_City/PV86743/2023	2023-03-22	EPI_ISL_19188968
Europe	B/France/ARA-HCL025033140401/2025	2025-02-24	EPI_ISL_19779373
Europe	B/France/OCC-RELAB-HCL025033216201/2025	2025-02-11	EPI_ISL_19779381
Europe	B/France/ARA-RELAB-HCL025033668101/2025	2025-02-04	EPI_ISL_19779421
Asia	B/ABUDHABI/UAE/0005257/2022	2022-11-02	EPI_ISL_19025830
Europe	B/France/ARA-HCL125006365201/2025	2025-02-17	EPI_ISL_19779499
NorthAmerica	B/New_York_City/PV86751/2023	2023-03-24	EPI_ISL_19091335
SouthAmerica	B/Peru/LIM-INS-351/2024	2024-08-28	EPI_ISL_19648509
SouthAmerica	B/Peru/LIM-INS-344/2024	2024-08-30	EPI_ISL_19648502
Europe	B/England/5120656/2024	2024-12-13	EPI_ISL_19680957
Europe	B/England/5180099/2024	2024-12-20	EPI_ISL_19681007
NorthAmerica	B/Manitoba/RV03650/2024	2024-05-31	EPI_ISL_19254979
SouthAmerica	B/Peru/LIM-INS-431/2024	2024-10-24	EPI_ISL_19648803
SouthAmerica	B/Peru/TAC-INS-400/2024	2024-09-17	EPI_ISL_19648772
Asia	B/India/Lucknow-NIV2315877/2023	2023-08-14	EPI_ISL_18272581
Europe	B/Ukraine/3145/2025	2025-01-29	EPI_ISL_19747252
Europe	B/Ukraine/2811/2024	2024-04-02	EPI_ISL_19255779
SouthAmerica	B/Talca/44178/2023	2023-06-01	EPI_ISL_19026003
SouthAmerica	B/Valpara?so/45584/2023	2023-06-06	EPI_ISL_19026013
Europe	B/France/ARA-HCL024195824101/2024	2024-12-16	EPI_ISL_19649307
NorthAmerica	B/South_Carolina/02/2024	2024-01-04	EPI_ISL_18862990
NorthAmerica	B/Arizona/01/2024	2024-01-02	EPI_ISL_18862989
Europe	B/England/241040237/2024	2024-02-28	EPI_ISL_19026827
Europe	B/England/231560174/2023	2023-03-01	EPI_ISL_18011087
NorthAmerica	B/Iowa/37/2023	2023-07-04	EPI_ISL_18108967
Europe	B/Rheinland-Pfalz/14/2024	2024-03-15	EPI_ISL_19059227
NorthAmerica	B/Belize/3710/2023	2023-05-18	EPI_ISL_18109032
Europe	B/England/9/2023	2023-03-02	EPI_ISL_18010830
Asia	B/SaudiArabia/12899/2024	2024-06-12	EPI_ISL_19387097
Europe	B/England/240560410/2024	2024-01-28	EPI_ISL_18961917
Europe	B/England/240521199/2024	2024-01-26	EPI_ISL_18961873
Europe	B/Lisboa/144/2024	2024-11-26	EPI_ISL_19682470
NorthAmerica	B/Michigan/MISAPPHIREL364381744/2023	2023-04-17	EPI_ISL_18076810
Europe	B/Lisboa/156/2024	2024-12-15	EPI_ISL_19682482
Asia	B/Abu_Dhabi/11362/2024	2024-06-08	EPI_ISL_19354764
NorthAmerica	B/Michigan/MISAPPHIREL365056805/2023	2023-05-02	EPI_ISL_18076835
Asia	B/Bhutan/1541/2024	2024-05-17	EPI_ISL_19354768
SouthAmerica	B/Para/2023-020943-IEC/2023	2023-06-29	EPI_ISL_18143216
SouthAmerica	B/Acre/2023-019408-IEC/2023	2023-05-04	EPI_ISL_18143229
NorthAmerica	B/Guatemala/569/2023	2023-05-25	EPI_ISL_18143213
SouthAmerica	B/Para/2023-017986-IEC/2023	2023-05-24	EPI_ISL_18143210
Asia	B/Singapore/GP11582/2023	2023-08-04	EPI_ISL_18830849
Asia	B/Singapore/SAR9478/2023	2023-09-15	EPI_ISL_18830900
Europe	B/Ceuta/250385/2024	2024-12-20	EPI_ISL_19749162
Europe	B/Netherlands/10394/2025	2025-02-03	EPI_ISL_19749128
Europe	B/England/241240621/2024	2024-03-15	EPI_ISL_19093769
Europe	B/Andorra/356/2025	2025-01-02	EPI_ISL_19749147
Europe	B/Netherlands/10561/2025	2025-02-07	EPI_ISL_19749136
Europe	B/Saint-Petersburg/RII-MH174252S/2024	2024-03-02	EPI_ISL_19061063
Europe	B/Navarra/250319/2024	2024-12-12	EPI_ISL_19749203
NorthAmerica	B/Texas/37/2023	2023-11-01	EPI_ISL_19421684
Asia	B/Bahrain/0984/2023	2023-05-21	EPI_ISL_18143240
NorthAmerica	B/New_York/PV86687/2023	2023-03-02	EPI_ISL_17979561
Europe	B/England/241160309/2024	2024-03-10	EPI_ISL_19093731
Europe	B/England/241220544/2024	2024-03-12	EPI_ISL_19093749
NorthAmerica	B/Michigan/MIS-L374604259/2024	2024-02-25	EPI_ISL_19159842
Europe	B/England/241780245/2024	2024-04-24	EPI_ISL_19290643
Europe	B/England/241960212/2024	2024-04-30	EPI_ISL_19290712
Europe	B/Saint-Petersburg/RII-MH179084S/2024	2024-03-17	EPI_ISL_19160382
NorthAmerica	B/Texas/84/2024	2024-02-15	EPI_ISL_19619084
NorthAmerica	B/Michigan/UM-L372528248/2023	2023-12-22	EPI_ISL_18898303
NorthAmerica	B/Michigan/23/2024	2024-02-07	EPI_ISL_19422210
NorthAmerica	B/Pennsylvania/136/2024	2024-03-12	EPI_ISL_19422292
Asia	B/Lebanon/219/2024	2024-02-15	EPI_ISL_19193746
Asia	B/ABUDHABI/UAE/0009349/2022	2022-12-20	EPI_ISL_19029956
NorthAmerica	B/Missouri/02/2023	2023-06-08	EPI_ISL_18022363
Europe	B/Saint-Petersburg/RII-55/2024	2024-04-24	EPI_ISL_19324885
Europe	B/Saint-Petersburg/RII-MH193241S/2024	2024-06-04	EPI_ISL_19324891
Europe	B/Salamanca/173/2024	2024-10-07	EPI_ISL_19685672
Asia	B/Chanthaburi/P5193/2023	2023-11-20	EPI_ISL_18604045
Asia	B/Chiang_Rai/P5035/2023	2023-11-03	EPI_ISL_18604034
NorthAmerica	B/California/25/2024	2024-05-23	EPI_ISL_19259635
SouthAmerica	B/Iquique/87246/2024	2024-10-25	EPI_ISL_19751722
SouthAmerica	B/Vi?a_del_Mar/85300/2024	2024-10-24	EPI_ISL_19653497
SouthAmerica	B/Punta_Arenas/85714/2024	2024-10-24	EPI_ISL_19653505
SouthAmerica	B/Iquique/75809/2024	2024-09-17	EPI_ISL_19653184
SouthAmerica	B/Valdivia/83353/2024	2024-10-15	EPI_ISL_19653284
Europe	B/FVG-Pordenone/56/2025	2025-01-20	EPI_ISL_19752225
Europe	B/Estonia/177730/2024	2024-01-24	EPI_ISL_18933009
Europe	B/FVG-Trieste/09/2025	2025-01-14	EPI_ISL_19752216
Europe	B/France/ARA-HCL025017420501/2025	2025-01-29	EPI_ISL_19719515
Europe	B/France/PAC-RELAB-HCL024183518001/2024	2024-11-13	EPI_ISL_19588525
Europe	B/France/ARA-HCL025014664601/2025	2025-01-25	EPI_ISL_19719608
Europe	B/France/NAQ-HCL025018399401/2025	2025-01-27	EPI_ISL_19719660
Europe	B/France/PAC-RELAB-HCL025018269101/2025	2025-01-21	EPI_ISL_19719630
Europe	B/Romania/1436/2023	2023-03-31	EPI_ISL_17884662
Asia	B/Buri_Ram/THIS90/2023	2023-10-19	EPI_ISL_18540014
Europe	B/Netherlands/10358/2025	2025-01-27	EPI_ISL_19719345
NorthAmerica	B/Michigan/MIS-L373089480/2024	2024-01-04	EPI_ISL_18965740
NorthAmerica	B/Michigan/UM-10055735074/2024	2024-01-31	EPI_ISL_18965700
NorthAmerica	B/Michigan/UM-10055744658/2024	2024-02-01	EPI_ISL_18965702
NorthAmerica	B/Michigan/UM-10055788361/2024	2024-02-03	EPI_ISL_18965712
NorthAmerica	B/Michigan/UOMMH26251/2020	2020-01-24	EPI_ISL_18999115
Europe	B/Rheinland-Pfalz/8/2024	2024-03-06	EPI_ISL_19031574
Europe	B/LaRioja/2264/2024	2024-11-06	EPI_ISL_19657016
Europe	B/France/NAQ-HCL025016878501/2025	2025-01-24	EPI_ISL_19719911
Africa	B/Madagascar/03363/2024	2024-11-04	EPI_ISL_19687128
NorthAmerica	B/Michigan/MIS-L374514758/2024	2024-02-21	EPI_ISL_19065122
NorthAmerica	B/Michigan/MIS-L374554540/2024	2024-02-22	EPI_ISL_19065124
Europe	B/France/PAC-RELAB-HCL024163014601/2024	2024-10-08	EPI_ISL_19556667
NorthAmerica	B/Michigan/MIS-L375144152/2024	2024-03-06	EPI_ISL_19065108
NorthAmerica	B/Michigan/MIS-L375026163/2024	2024-03-01	EPI_ISL_19065113
NorthAmerica	B/Michigan/MIS-L374116228/2024	2024-02-05	EPI_ISL_19065182
Asia	B/India/4081/2023	2023-12-27	EPI_ISL_18934556
Europe	B/Estonia/173175/2023	2023-01-27	EPI_ISL_17820225
Asia	B/Nakhon_Phanom/D90/2025	2025-02-10	EPI_ISL_19753542
Asia	B/Chiang_Rai/F457/2025	2025-02-05	EPI_ISL_19753536
Europe	B/France/PAC-RELAB-HCL024203211201/2024	2024-12-19	EPI_ISL_19656104
Europe	B/France/IDF-IPP14058/2024	2024-12-09	EPI_ISL_19655694
Europe	B/France/BFC-RELAB-IPP14187/2024	2024-12-04	EPI_ISL_19655813
Europe	B/France/PAC-RELAB-HCL025022069101/2025	2025-01-28	EPI_ISL_19754186
Asia	B/Bhutan/1653/2023	2023-10-17	EPI_ISL_18607746
Europe	B/Galicia/36020535/2024	2024-06-12	EPI_ISL_19493122
SouthAmerica	B/Rio_Grande_do_Sul/13782/2023	2023-12-05	EPI_ISL_18870633
SouthAmerica	B/Rio_Grande_do_Sul/13779/2023	2023-11-18	EPI_ISL_18870630
NorthAmerica	B/California/SMCPHL-673/2024	2024-03-18	EPI_ISL_19689979
Europe	B/Catalonia/NSVC741083372/2025	2025-01-21	EPI_ISL_19722342
NorthAmerica	B/Florida/14855/2024	2024-02-20	EPI_ISL_19034293
Europe	B/Galicia/22479696/2024	2024-06-09	EPI_ISL_19493119
NorthAmerica	B/Massachusetts/ISC-1025/2024	2024-12-20	EPI_ISL_19723052
Europe	B/Luxembourg/6990721/2024	2024-12-16	EPI_ISL_19723238
Asia	B/SAPPORO/2/2023	2023-03-10	EPI_ISL_17789900
Asia	B/Surat_Thani/F3074/2024	2024-12-26	EPI_ISL_19690021
NorthAmerica	B/Arizona/08/2024	2024-03-04	EPI_ISL_19034669
Europe	B/France/IDF-RELAB-IPP00694/2025	2025-01-02	EPI_ISL_19722802
Europe	B/France/IDF-RELAB-IPP00654/2025	2024-12-03	EPI_ISL_19722780
Europe	B/France/IDF-RELAB-IPP00652/2025	2024-12-04	EPI_ISL_19722778
Europe	B/Catalonia/NSVH102132276/2023	2023-07-28	EPI_ISL_18281203
Europe	B/France/IDF-IPP00016/2025	2025-01-02	EPI_ISL_19690787
SouthAmerica	B/Espirito_Santo/12260/2024	2024-11-01	EPI_ISL_19657992
Europe	B/France/IDF-RELAB-IPP11341/2024	2024-09-24	EPI_ISL_19529560
Europe	B/Saarland/3/2024	2024-05-02	EPI_ISL_19232092
Africa	B/Kenya/GIHSN-HCL023181312201/2023	2023-03-14	EPI_ISL_18675140
NorthAmerica	B/New_Hampshire/20/2024	2024-12-27	EPI_ISL_19724053
NorthAmerica	B/Nevada/12/2023	2023-11-19	EPI_ISL_18709411
Europe	B/Ireland/00085951/2024	2024-11-17	EPI_ISL_19723843
Europe	B/Poland/PL21/2024	2024-12-11	EPI_ISL_19723860
Europe	B/England/240700774/2024	2024-02-09	EPI_ISL_19003024
NorthAmerica	B/Saskatchewan/RV03904/2024	2024-05-08	EPI_ISL_19298031
NorthAmerica	B/New_York/PX15874/2025	2025-01-15	EPI_ISL_19757437
NorthAmerica	B/New_York/PX16417/2025	2025-01-22	EPI_ISL_19757447
Europe	B/France/GES-IPP02335/2025	2025-02-07	EPI_ISL_19757149
Europe	B/France/HDF-RELAB-IPP02385/2025	2025-02-05	EPI_ISL_19757186
NorthAmerica	B/New_York/PX13336/2025	2025-01-01	EPI_ISL_19757309
NorthAmerica	B/Manitoba/RV00318/2025	2025-01-06	EPI_ISL_19692324
NorthAmerica	B/Wisconsin/25/2023	2023-11-30	EPI_ISL_18742997
Asia	B/Singapore/GP16603/2024	2024-10-14	EPI_ISL_19692426
NorthAmerica	B/Patzicia/FLU-0183/2024	2024-07-23	EPI_ISL_19331987
NorthAmerica	B/California/44/2024	2024-08-27	EPI_ISL_19495919
Europe	B/England/0560948/2025	2025-01-24	EPI_ISL_19757645
Europe	B/Vladivostok/30/23	2023-04-25	EPI_ISL_18054492
Europe	B/Galicia/GA-CHUAC-133/2024	2024-10-30	EPI_ISL_19561796
Asia	B/Tak/P1028/2024	2024-02-15	EPI_ISL_18939311
Asia	B/Singapore/GP5589/2024	2024-03-21	EPI_ISL_19299721
NorthAmerica	B/Connecticut/03/2024	2024-04-01	EPI_ISL_19168705
Europe	B/France/ARA-HCL024191545801/2024	2024-12-02	EPI_ISL_19627958
SouthAmerica	B/_Chillan/93610/2024	2024-11-21	EPI_ISL_19759074
Europe	B/England/0380468/2025	2025-01-05	EPI_ISL_19725918
SouthAmerica	B/Peru/LIM-UPCH-4682/2024	2024-09-03	EPI_ISL_19463928
NorthAmerica	B/Costa_Rica/INC-0017-796779/2023	2023-06-07	EPI_ISL_17858249
NorthAmerica	B/Nicaragua/8720_08/2016	2016-11-25	CY263929.1
