# Supplementary material for: Molecular epidemiology and genetic characteristics of influenza viruses in a local pediatric population of eastern China, 2024
Source: Front Microbiol. 2026 Apr 16;17:1799181. doi: 10.3389/fmicb.2026.1799181 (PMC13128664; doi:10.3389/fmicb.2026.1799181)
Supplement: Supplementary Table 3 — Results of selective pressure analysis. [file Table_3.xlsx]

## Sheet: Sheet1
Subtype	Mixed Effects Model of Evolution			Fast Unconstrained Bayesian AppRoximation
	Position	p-value	Class	Position	Prob[&alpha;>&beta;]	Prob[&alpha;<&beta;]
A/H1N1(pdm09)	N/D	N/D	N/D	207	0.019	0.981	Positive selection
				319	0.995	0.005	Negative selection
				185	0.993	0.007	Negative selection
				551	0.992	0.008	Negative selection
				374	0.991	0.009	Negative selection
				497	0.991	0.009	Negative selection
				530	0.991	0.009	Negative selection
				561	0.99	0.01	Negative selection
				63	0.99	0.01	Negative selection
				316	0.99	0.01	Negative selection
				253	0.99	0.01	Negative selection
				231	0.954	0.046	Negative selection
				447	0.924	0.076	Negative selection
				132	0.923	0.077	Negative selection
				62	0.922	0.078	Negative selection
A/H3N2	372	0.062	Diversifying	280	0.998	0	Negative selection
	187	0.099	Diversifying	323	0.992	0.008	Negative selection
				200	0.989	0.011	Negative selection
				435	0.989	0.011	Negative selection
				405	0.986	0.014	Negative selection
				400	0.967	0.033	Negative selection
				446	0.963	0.037	Negative selection
B/Victoria	210	0.004	Diversifying	214	0.035	0.932	Positive selection
				90	0.038	0.926	Positive selection
				472	0.994	0.003	Negative selection
				390	0.992	0.004	Negative selection
				12	0.992	0.005	Negative selection
				452	0.99	0.006	Negative selection
				379	0.988	0.007	Negative selection
				81	0.985	0.009	Negative selection
				102	0.984	0.009	Negative selection
				474	0.984	0.009	Negative selection
				525	0.985	0.009	Negative selection
				387	0.982	0.011	Negative selection
				369	0.974	0.015	Negative selection
				299	0.964	0.023	Negative selection
				330	0.95	0.039	Negative selection
				311	0.944	0.043	Negative selection
				60	0.921	0.061	Negative selection
				304	0.921	0.061	Negative selection
				370	0.919	0.063	Negative selection
				36	0.914	0.066	Negative selection
				265	0.914	0.066	Negative selection
				359	0.915	0.067	Negative selection
				194	0.911	0.07	Negative selection
				49	0.91	0.071	Negative selection
				253	0.909	0.071	Negative selection
				331	0.909	0.071	Negative selection
				334	0.909	0.071	Negative selection
				419	0.909	0.071	Negative selection
				518	0.91	0.071	Negative selection
The positive selected sites are highlighted in the table.
