# Supplementary material for: Molecular epidemiology and genetic characteristics of influenza viruses in a local pediatric population of eastern China, 2024
Source: Front Microbiol. 2026 Apr 16;17:1799181. doi: 10.3389/fmicb.2026.1799181 (PMC13128664; doi:10.3389/fmicb.2026.1799181)
Supplement: Supplementary Table 4 — Results of mutation analysis of HA, NA and PA. [file Table_4.xlsx]

## Sheet: Sheet1
Subtype	HA1	HA2	HA-SigPep	NA	PA
A/H1N1	T15I, E34G, K54Q, L70I, S83P, T120A, T120E, P137S, S143G, K146E, I161V, I166V,K169Q, A186T, Q189E, S190N, Y198H, R205K,K219R, D222N, E224A, A250T, R259K, G262E,D274N,E283Q, I286V, K308R	Q27R, N124T, D145N, L168I, I91V, I183T, I206V, D174N, V176I,V193A	V7A, M8I, A15V	P3S, T19M, I46V, S52N, N71S, T72I, A76T, L85V, A86T, S90F, P93L, S95I, E128G, D199N, S200N, R200K, T215I, V234I, S339L, S247N, G249E, R257K, I264T, H275Y, S305Y, M314I, N341D, I374V,T381A, G382R, K390R, N434S, T438I, D449N, S450I, D451E, V453M	F4Y, V14I,E15G, X18E, I30V, V63I, S65Y, V100I, E101D, K104R, E126Q, N115D, R212C, P224S, S225C, R262K, L268I, P274S, Y305H, N321K, E327K, D294E, I330V, A337T, K339N, R356K, K361R, R362K, V379M, I428V, I438V, I486L, I505V, H535P, M548I, P560S, G578S, E617D, F646L
A/H3N2	K2E, E5G, D7Y, N8S, S9R,T10M, T12K, P21S, P21Q, I25V, G49D, E50K, G53N,H56R, G62E, N63K, N63S, F79L, S91N, R92G, N94S,S95N, N96S, P103L N122D, I140K, S144N, I160T, N165S, V166L, K171M, Q173R, T187A, I192F, I223V, P227S, S231N, P239S, I260M, R261Q, D271N, V309I, K276E, S279F, P289S, K310R,V323I	V18M, F24Y, Q27L, N49S, D79G, I89V A101V, V176I,A201V, N168T, D184N	T3A, V14I	I19M, I26T, T31I, M51L, M51V, R60K, I62V, G93S, L134I, L140I, R150H, E258K, H264N, K267N, I307M, K308R, K328E, S329N,S331G, S334N, N339K, P386S, D399E, I409V	A20T, V63I, T85I, A100T, N142K, I155M, K158R, S208T, K222N, F229L, K256Q, N272S, P275S, P275L, I311M, Y321C, I322M, K328R, I354V, S364N, D382E, D396E, N409S, I421V, Y437H, L482I, H535Y, R583H, I602V, K605R, K664R, V668I, N675K, E691G
B/Victoria	P31Q, T73A, K75R, K75E, H116N, I117V, H122Y, A127T, E128G, N129D, K136E,(K162, N163, D164 deletion), P144L, I146V, N150K, A154E, P172L, E183K, G184E, V190I, N197E, E198R, A199T, A202V, K203R, T222A, T258K, R279K	K39E, I18V, V131I, E161D, L170M, G181R, G181E, N184S,I204V, V209I, V212I, V217I, D215N, N216S	V6I	I6T, S15L, D35G, F40L, P42Q, I45T, A47V, P48S, M50I, P51S, D53Y, D53G A57S, S58P, V63A, R65C, T68I, V71A, V71P, L75I, S90L, K94R, L96I, K107N, I115V, I129V, G148E, N199S, D212G, K220N, A228T, G233R, G233E, N235S, G247D, V248I, V271A, T286I, A290T, S295R, R315K, D320G, S332R,E338G, N340D, D342N, K343E, M357V, E358K, I361T, M369I,M369V, G378E, D384G, D386E, A395V, V401I, S402P, I445L, M449V, W456R	D163G, A218T, E224K, S228N, M246I, E273K, P275S, E308D, K312R, I323M,S348N, T352A, E384K, N395K, K440R, R417K, V478I, E488K, V501I, S530T, P534S, L661F, L578F, E680G, G708S, F709V, N714S, I723V
